# Supplementary material for: Crystal structure of CsCrAs2O7, a new member of the diarsenate family
Source: Acta Crystallogr E Crystallogr Commun. 2015 May 16;71(Pt 6):636–9. doi: 10.1107/S205698901500910X (PMC4459375; doi:10.1107/S205698901500910X)
Supplement: Supplementary file 1 [file e-71-00636-sup1.cif]

##############################################################################
#                                                                            #
# This CIF contains the data in a paper accepted for publication in          #
# Acta Crystallographica Section E. It conforms to the requirements of       #
# Notes for Authors for Acta Crystallographica Section E, and has been       #
# peer reviewed under the auspices of the IUCr Commission on Journals.       #
#                                                                            #
# Full details of the Crystallographic Information File format               #
# are given in the paper "The Crystallographic Information File (CIF):       #
# a New Standard Archive File for Crystallography" by S. R. Hall, F. H.      #
# Allen and I. D. Brown [Acta Cryst. (1991), A47, 655-685].                  #
#                                                                            #
# The current version of the core CIF dictionary is obtainable from          #
# ftp://ftp.iucr.org/pub/cif_core.dic.                                       #
#                                                                            #
# Software is freely available for graphical display of the structure(s)     #
# in this CIF. For information consult the CIF software page                 #
# http://www.iucr.org/resources/cif/software.                                #
#                                                                            #
# This file may be used for bona fide research purposes within the           #
# scientific community so long as proper attribution is given to the journal # 
# article from which it was obtained.                                        #
#                                                                            #
##############################################################################
data_I
_database_code_depnum_ccdc_archive 'CCDC 1400446'
_audit_creation_method     SHELXL-97
_journal_date_recd_electronic     2015-05-04
_journal_date_accepted     2015-05-11
_journal_name_full     'Acta Crystallographica, Section E'
_journal_year     2015
_journal_volume     71
_journal_issue      6
_journal_page_first     636
_journal_page_last     639
_journal_paper_category     GI
_journal_paper_doi     10.1107/S205698901500910X
_journal_coeditor_code     WM5157
_publ_contact_author_name     'Habib Boughzala'
_publ_contact_author_address
;
Laboratoire de Materiaux et Cristallochimie, Faculte des Sciences de Tunis,
Universite de Tunis El Manar, 2092 Manar II Tunis,
Tunisia
;
_publ_contact_author_email     habib.boughzala@ipein.rnu.tn
_publ_contact_author_fax     ?
_publ_contact_author_phone     ?
_publ_section_title
;
Crystal structure of CsCrAs~2~O~7~, a new member of the diarsenate family
;
_publ_section_title_footnote     .
loop_
    _publ_author_name
    _publ_author_footnote
    _publ_author_address
    'Bouhassine, Mohamad Alem' .
;
 Laboratoire de Materiaux et Cristallochimie,
 Facult\'e des Sciences de Tunis,
 Universit\'e de Tunis El Manar, 2092 Manar II Tunis,
 Tunisia
;
    'Boughzala, Habib' .
;
 Laboratoire de Materiaux et Cristallochimie,
 Facult\'e des Sciences de Tunis,
 Universit\'e de Tunis El Manar, 2092 Manar II Tunis,
 Tunisia
;
_publ_section_synopsis
;
The structure of CsCrAs~2~O~7~ can be described as a three-dimensional
[CrAs~2~O~7~]^-^ anionic framework in which the Cs^+^ cations are located in
empty channels running along [001].
;
_database_code_icsd     429391
_chemical_name_systematic
;
Caesium chromium (III) diarsenate
;
_chemical_name_common     ?
_chemical_formula_moiety     'As2 Cr1 Cs1 O7'
_chemical_formula_sum     'As2 Cr Cs O7'
_chemical_formula_iupac     'Cs1 Cr1 As2 O7'
_chemical_formula_weight     446.75
_chemical_melting_point     ?
_symmetry_cell_setting     monoclinic
_symmetry_space_group_name_H-M     'P 21/c'
_symmetry_space_group_name_hall     '-P 2ybc'
loop_
    _symmetry_equiv_pos_as_xyz
    'x, y, z'
    '-x, y+1/2, -z+1/2'
    '-x, -y, -z'
    'x, -y-1/2, z-1/2'
_cell_length_a     7.9080(10)
_cell_length_b     10.0806(10)
_cell_length_c     8.6371(10)
_cell_angle_alpha     90.00
_cell_angle_beta     105.8410(10)
_cell_angle_gamma     90.00
_cell_volume     662.38(13)
_cell_formula_units_Z     4
_cell_measurement_reflns_used     25
_cell_measurement_theta_min     3.8
_cell_measurement_theta_max     27
_cell_measurement_temperature     293(2)
_exptl_crystal_description     monoclinic
_exptl_crystal_colour     pink
_exptl_crystal_size_max     0.20
_exptl_crystal_size_mid     0.20
_exptl_crystal_size_min     0.10
_exptl_crystal_density_diffrn     4.480
_exptl_crystal_density_meas     ?
_exptl_crystal_density_method     'not measured'
_exptl_crystal_F_000     804
_exptl_absorpt_coefficient_mu     17.046
_exptl_absorpt_correction_type     psi-scan
_exptl_absorpt_process_details
;
(North <i>et al.</i>, 1968)
;
_exptl_absorpt_correction_T_min     0.1317
_exptl_absorpt_correction_T_max     0.2805
_exptl_special_details     ?
_diffrn_ambient_temperature     293(2)
_diffrn_radiation_type     MoK\a
_diffrn_radiation_wavelength     0.71073
_diffrn_radiation_source     'fine-focus sealed tube'
_diffrn_radiation_monochromator     graphite
_diffrn_measurement_device_type     'Enraf--Nonius CAD-4'
_diffrn_measurement_method     \w/2\q
_diffrn_detector_area_resol_mean     ?
_diffrn_reflns_number     1530
_diffrn_reflns_av_R_equivalents     0.0507
_diffrn_reflns_av_sigmaI/netI     0.0308
_diffrn_reflns_theta_min     2.68
_diffrn_reflns_theta_max     26.94
_diffrn_reflns_theta_full     26.94
_diffrn_measured_fraction_theta_max     1.000
_diffrn_measured_fraction_theta_full     1.000
_diffrn_reflns_limit_h_min     -10
_diffrn_reflns_limit_h_max     9
_diffrn_reflns_limit_k_min     0
_diffrn_reflns_limit_k_max     12
_diffrn_reflns_limit_l_min     0
_diffrn_reflns_limit_l_max     11
_diffrn_standards_number     2
_diffrn_standards_interval_count     ?
_diffrn_standards_interval_time     120
_diffrn_standards_decay_%     1.06
_refine_special_details
;
Refinement of <i>F</i>^2^ against ALL reflections. The weighted <i>R</i>-factor
<i>wR</i> and goodness of fit <i>S</i> are based on <i>F</i>^2^, conventional
<i>R</i>-factors <i>R</i> are based on <i>F</i>, with <i>F</i> set to zero for
negative <i>F</i>^2^. The threshold expression of <i>F</i>^2^ >
\s(<i>F</i>^2^) is used only for calculating <i>R</i>-factors(gt) <i>etc</i>.
and is not relevant to the choice of reflections for refinement.
<i>R</i>-factors based on <i>F</i>^2^ are statistically about twice as large
as those based on <i>F</i>, and <i>R</i>- factors based on ALL data will be
even larger.
;
_reflns_number_total     1433
_reflns_number_gt     1205
_reflns_threshold_expression     I>2sigma(I)
_refine_ls_structure_factor_coef     Fsqd
_refine_ls_matrix_type     full
_refine_ls_R_factor_all     0.0386
_refine_ls_R_factor_gt     0.0271
_refine_ls_wR_factor_gt     0.0717
_refine_ls_wR_factor_ref     0.0753
_refine_ls_goodness_of_fit_ref     1.127
_refine_ls_restrained_S_all     1.127
_refine_ls_number_reflns     1433
_refine_ls_number_parameters     101
_refine_ls_number_restraints     0
_refine_ls_weighting_scheme     calc
_refine_ls_weighting_details
         'calc w=1/[\s^2^(Fo^2^)+(0.0430P)^2^+1.1495P] where P=(Fo^2^+2Fc^2^)/3'
_atom_sites_solution_primary     direct
_atom_sites_solution_secondary     difmap
_refine_ls_shift/su_max     0.000
_refine_ls_shift/su_mean     0.000
_refine_diff_density_max     1.596
_refine_diff_density_min     -1.230
_refine_ls_extinction_method
;
SHELXL97 (Sheldrick, 2008)
;
_refine_ls_extinction_coef     0.0018(4)
_refine_ls_extinction_expression
                                  'Fc^*^=kFc[1+0.001xFc^2^\l^3^/sin(2\q)]^-1/4^'
loop_
    _atom_type_symbol
    _atom_type_description
    _atom_type_scat_dispersion_real
    _atom_type_scat_dispersion_imag
    _atom_type_scat_source
    'As' 'As' 0.0499 2.0058
                         'International Tables Vol C Tables 4.2.6.8 and 6.1.1.4'
    'Cr' 'Cr' 0.3209 0.6236
                         'International Tables Vol C Tables 4.2.6.8 and 6.1.1.4'
    'Cs' 'Cs' -0.3680 2.1192
                         'International Tables Vol C Tables 4.2.6.8 and 6.1.1.4'
    'O' 'O' 0.0106 0.0060
                         'International Tables Vol C Tables 4.2.6.8 and 6.1.1.4'
_computing_data_collection
;
CAD-4 EXPRESS (Enraf--Nonius, 1994)
;
_computing_cell_refinement
;
CAD-4 EXPRESS (Enraf--Nonius, 1994)
;
_computing_data_reduction
;
XCAD4 (Harms & Wocadlo, 1995)
;
_computing_structure_solution
;
SHELXS97 (Sheldrick, 2008)
;
_computing_structure_refinement
;
SHELXL97 (Sheldrick, 2008)
;
_computing_molecular_graphics
;
DIAMOND (Brandenburg, 2008)
;
_computing_publication_material
;
publCIF (Westrip, 2010)
;
loop_
    _atom_site_type_symbol
    _atom_site_label
    _atom_site_fract_x
    _atom_site_fract_y
    _atom_site_fract_z
    _atom_site_U_iso_or_equiv
    _atom_site_adp_type
    _atom_site_calc_flag
    _atom_site_refinement_flags
    _atom_site_occupancy
    _atom_site_symmetry_multiplicity
    _atom_site_disorder_assembly
    _atom_site_disorder_group
    As As1 0.93130(7) 0.13138(6) 0.68578(6) 0.00527(16) Uani d . 1 1 . .
    As As2 0.63567(7) 0.08924(5) 0.84021(6) 0.00495(16) Uani d . 1 1 . .
    Cs Cs 0.31839(5) 0.19797(4) 0.45751(4) 0.01429(15) Uani d . 1 1 . .
    Cr Cr 0.73911(11) 0.39967(8) 0.76602(10) 0.0043(2) Uani d . 1 1 . .
    O O1 0.8001(6) 0.1049(5) 0.5039(5) 0.0168(10) Uani d . 1 1 . .
    O O2 1.1355(5) 0.0742(4) 0.7202(5) 0.0122(9) Uani d . 1 1 . .
    O O3 0.9413(5) 0.2889(4) 0.7514(5) 0.0099(8) Uani d . 1 1 . .
    O O4 0.8363(5) 0.0371(4) 0.8122(5) 0.0093(8) Uani d . 1 1 . .
    O O5 0.6538(6) 0.0802(5) 1.0338(5) 0.0199(10) Uani d . 1 1 . .
    O O6 0.4833(5) -0.0082(4) 0.7244(5) 0.0085(8) Uani d . 1 1 . .
    O O7 0.5967(5) 0.2403(4) 0.7594(5) 0.0109(8) Uani d . 1 1 . .
loop_
    _atom_site_aniso_label
    _atom_site_aniso_U_11
    _atom_site_aniso_U_22
    _atom_site_aniso_U_33
    _atom_site_aniso_U_12
    _atom_site_aniso_U_13
    _atom_site_aniso_U_23
    As1 0.0033(3) 0.0057(3) 0.0069(3) 0.0003(2) 0.0014(2) -0.0003(2)
    As2 0.0034(3) 0.0055(3) 0.0059(3) -0.0009(2) 0.0013(2) -0.0002(2)
    Cs 0.0106(2) 0.0165(2) 0.0136(2) -0.00201(14) -0.00033(14) 0.00299(14)
    Cr 0.0026(4) 0.0045(4) 0.0055(4) 0.0004(3) 0.0005(3) -0.0002(3)
    O1 0.017(2) 0.022(2) 0.010(2) -0.0029(19) 0.0010(17) -0.0022(18)
    O2 0.0044(19) 0.007(2) 0.025(2) -0.0020(16) 0.0035(16) -0.0024(17)
    O3 0.0040(18) 0.0045(19) 0.020(2) 0.0006(15) 0.0012(16) -0.0032(16)
    O4 0.0077(19) 0.0067(19) 0.015(2) 0.0038(15) 0.0049(15) 0.0035(16)
    O5 0.016(2) 0.035(3) 0.007(2) -0.009(2) 0.0016(17) -0.0009(18)
    O6 0.0065(19) 0.008(2) 0.011(2) -0.0061(16) 0.0024(15) -0.0007(16)
    O7 0.0074(19) 0.0047(19) 0.020(2) -0.0012(16) 0.0018(15) 0.0030(17)
_geom_special_details
;
All e.s.d.'s (except the e.s.d. in the dihedral angle between two l.s. planes)
are estimated using the full covariance matrix. The cell e.s.d.'s are taken
into account individually in the estimation of e.s.d.'s in distances, angles
and torsion angles; correlations between e.s.d.'s in cell parameters are only
used when they are defined by crystal symmetry. An approximate (isotropic)
treatment of cell e.s.d.'s is used for estimating e.s.d.'s involving l.s.
planes.
;
loop_
    _geom_bond_atom_site_label_1
    _geom_bond_atom_site_label_2
    _geom_bond_site_symmetry_2
    _geom_bond_distance
    _geom_bond_publ_flag
    Cs O7 . 2.948(4) ?
    Cs O3 4_465 3.030(4) ?
    Cs O6 . 3.113(4) ?
    Cs O6 3_656 3.152(4) ?
    Cs O2 4_465 3.155(4) ?
    Cs O7 4_565 3.196(4) ?
    Cs O1 3_656 3.237(5) ?
    Cs O2 1_455 3.253(4) ?
    Cs O4 3_656 3.314(4) ?
    Cs O5 4_565 3.393(5) ?
    Cr O5 4_565 1.944(4) y
    Cr O7 . 1.954(4) y
    Cr O1 4_566 1.978(4) y
    Cr O3 . 1.982(4) y
    Cr O2 2_756 2.007(4) y
    Cr O6 2_656 2.010(4) y
    As1 O1 . 1.651(4) y
    As1 O2 . 1.664(4) y
    As1 O3 . 1.681(4) y
    As1 O4 . 1.763(4) y
    As2 O5 . 1.641(4) y
    As2 O6 . 1.661(4) y
    As2 O7 . 1.669(4) y
    As2 O4 . 1.750(4) y
loop_
    _geom_angle_atom_site_label_1
    _geom_angle_atom_site_label_2
    _geom_angle_atom_site_label_3
    _geom_angle_site_symmetry_1
    _geom_angle_site_symmetry_3
    _geom_angle
    _geom_angle_publ_flag
    O1 As1 O2 . . 116.2(2) ?
    O1 As1 O3 . . 115.7(2) ?
    O2 As1 O3 . . 108.3(2) ?
    O1 As1 O4 . . 103.8(2) ?
    O2 As1 O4 . . 105.1(2) ?
    O3 As1 O4 . . 106.8(2) ?
    O5 As2 O6 . . 115.3(2) ?
    O5 As2 O7 . . 115.6(2) ?
    O6 As2 O7 . . 105.5(2) ?
    O5 As2 O4 . . 107.1(2) ?
    O6 As2 O4 . . 105.98(19) ?
    O7 As2 O4 . . 106.69(19) ?
    O7 Cs O3 . 4_465 152.96(12) ?
    O7 Cs O6 . . 51.76(11) ?
    O3 Cs O6 4_465 . 127.61(10) ?
    O7 Cs O6 . 3_656 100.13(11) ?
    O3 Cs O6 4_465 3_656 106.10(11) ?
    O6 Cs O6 . 3_656 78.42(11) ?
    O7 Cs O2 . 4_465 124.64(11) ?
    O3 Cs O2 4_465 4_465 51.93(11) ?
    O6 Cs O2 . 4_465 172.88(11) ?
    O6 Cs O2 3_656 4_465 108.67(11) ?
    O7 Cs O7 . 4_565 89.34(11) ?
    O3 Cs O7 4_465 4_565 112.83(12) ?
    O6 Cs O7 . 4_565 108.42(11) ?
    O6 Cs O7 3_656 4_565 48.86(11) ?
    O2 Cs O7 4_465 4_565 76.75(11) ?
    O7 Cs O1 . 3_656 102.27(11) ?
    O3 Cs O1 4_465 3_656 80.54(11) ?
    O6 Cs O1 . 3_656 50.85(11) ?
    O6 Cs O1 3_656 3_656 71.11(11) ?
    O2 Cs O1 4_465 3_656 131.26(11) ?
    O7 Cs O1 4_565 3_656 119.98(11) ?
    O7 Cs O2 . 1_455 78.78(11) ?
    O3 Cs O2 4_465 1_455 82.70(11) ?
    O6 Cs O2 . 1_455 53.39(11) ?
    O6 Cs O2 3_656 1_455 119.42(10) ?
    O2 Cs O2 4_465 1_455 121.35(13) ?
    O7 Cs O2 4_565 1_455 161.82(10) ?
    O1 Cs O2 3_656 1_455 50.97(11) ?
    O7 Cs O4 . 3_656 140.21(11) ?
    O3 Cs O4 4_465 3_656 60.20(10) ?
    O6 Cs O4 . 3_656 92.45(11) ?
    O6 Cs O4 3_656 3_656 49.76(10) ?
    O2 Cs O4 4_465 3_656 92.76(11) ?
    O7 Cs O4 4_565 3_656 86.49(10) ?
    O1 Cs O4 3_656 3_656 48.42(10) ?
    O2 Cs O4 1_455 3_656 93.83(10) ?
    O7 Cs O5 . 4_565 51.51(11) ?
    O3 Cs O5 4_465 4_565 132.61(11) ?
    O6 Cs O5 . 4_565 98.57(11) ?
    O6 Cs O5 3_656 4_565 91.60(11) ?
    O2 Cs O5 4_465 4_565 80.89(11) ?
    O7 Cs O5 4_565 4_565 50.19(10) ?
    O1 Cs O5 3_656 4_565 146.54(11) ?
    O2 Cs O5 1_455 4_565 126.15(10) ?
    O4 Cs O5 3_656 4_565 136.61(10) ?
    O5 Cr O7 4_565 . 91.2(2) ?
    O5 Cr O1 4_565 4_566 172.37(19) ?
    O7 Cr O1 . 4_566 89.22(18) ?
    O5 Cr O3 4_565 . 92.97(19) ?
    O7 Cr O3 . . 90.21(17) ?
    O1 Cr O3 4_566 . 94.65(19) ?
    O5 Cr O2 4_565 2_756 89.8(2) ?
    O7 Cr O2 . 2_756 173.72(17) ?
    O1 Cr O2 4_566 2_756 88.99(19) ?
    O3 Cr O2 . 2_756 95.94(17) ?
    O5 Cr O6 4_565 2_656 86.15(18) ?
    O7 Cr O6 . 2_656 82.96(18) ?
    O1 Cr O6 4_566 2_656 86.33(18) ?
    O3 Cr O6 . 2_656 173.08(17) ?
    O2 Cr O6 2_756 2_656 90.92(17) ?
    As1 O1 Cr . 4_565 154.6(3) ?
    As1 O1 Cs . 3_656 100.29(19) ?
    Cr O1 Cs 4_565 3_656 95.14(16) ?
    As1 O2 Cr . 2_746 139.0(2) ?
    As1 O2 Cs . 4_666 96.55(17) ?
    Cr O2 Cs 2_746 4_666 117.92(17) ?
    As1 O2 Cs . 1_655 109.71(19) ?
    Cr O2 Cs 2_746 1_655 94.09(15) ?
    Cs O2 Cs 4_666 1_655 87.81(10) ?
    As1 O3 Cr . . 126.1(2) ?
    As1 O3 Cs . 4_666 100.80(17) ?
    Cr O3 Cs . 4_666 128.28(18) ?
    As2 O4 As1 . . 118.7(2) ?
    As2 O4 Cs . 3_656 97.91(16) ?
    As1 O4 Cs . 3_656 95.06(16) ?
    As2 O5 Cr . 4_566 162.6(3) ?
    As2 O5 Cs . 4_566 85.37(19) ?
    Cr O5 Cs 4_566 4_566 99.46(18) ?
    As2 O6 Cr . 2_646 138.4(2) ?
    As2 O6 Cs . . 98.02(17) ?
    Cr O6 Cs 2_646 . 98.31(15) ?
    As2 O6 Cs . 3_656 106.32(18) ?
    Cr O6 Cs 2_646 3_656 107.45(16) ?
    Cs O6 Cs . 3_656 101.58(11) ?
    As2 O7 Cr . . 134.3(2) ?
    As2 O7 Cs . . 104.25(18) ?
    Cr O7 Cs . . 115.48(17) ?
    As2 O7 Cs . 4_566 91.67(16) ?
    Cr O7 Cs . 4_566 107.45(17) ?
    Cs O7 Cs . 4_566 92.57(11) ?
_iucr_refine_instructions_details
;
TITL bghz17 in Cs Cr As2 O7  P 21/c
CELL   0.71073   7.9080  10.0806   8.6371  90.000 105.841  90.000
ZERR     2       0.0030   0.0040   0.0030   0.000   0.020   0.000
LATT    1
SYMM   -X,1/2+Y,1/2-Z
SFAC  As   Cr   Cs   O
UNIT  8    4    4    28
ACTA
L.S. 10
WGHT    0.043000    1.149500
EXTI    0.001753
FVAR       0.18236
AS1   1    0.931299    0.131381    0.685781    11.00000    0.00325    0.00571 =
         0.00685   -0.00034    0.00138    0.00026
AS2   1    0.635672    0.089243    0.840213    11.00000    0.00338    0.00554 =
         0.00592   -0.00022    0.00125   -0.00094
CS    3    0.318386    0.197970    0.457509    11.00000    0.01058    0.01655 =
         0.01359    0.00299   -0.00033   -0.00201
CR    2    0.739106    0.399672    0.766020    11.00000    0.00258    0.00447 =
         0.00553   -0.00018    0.00054    0.00040
O1    4    0.800051    0.104914    0.503860    11.00000    0.01684    0.02207 =
         0.00989   -0.00224    0.00101   -0.00295
O2    4    1.135534    0.074181    0.720152    11.00000    0.00442    0.00692 =
         0.02496   -0.00245    0.00352   -0.00196
O3    4    0.941291    0.288923    0.751376    11.00000    0.00400    0.00454 =
         0.01999   -0.00317    0.00117    0.00061
O4    4    0.836271    0.037099    0.812160    11.00000    0.00773    0.00671 =
         0.01451    0.00346    0.00494    0.00384
O5    4    0.653770    0.080180    1.033812    11.00000    0.01644    0.03484 =
         0.00742   -0.00086    0.00155   -0.00914
O6    4    0.483274   -0.008185    0.724428    11.00000    0.00646    0.00805 =
         0.01107   -0.00074    0.00244   -0.00613
O7    4    0.596669    0.240299    0.759360    11.00000    0.00744    0.00465 =
         0.01953    0.00296    0.00177   -0.00121
HKLF 4
REM  bghz17 in Cs Cr As2 O7  P 21/c
REM R1 =  0.0271 for   1205 Fo > 4sig(Fo)  and  0.0386 for all   1433 data
REM    101 parameters refined using      0 restraints
END
WGHT      0.0430      1.1494
REM Highest difference peak  1.596,  deepest hole -1.230,  1-sigma level  0.229
Q1    1   0.2955  0.1974  0.3568  11.00000  0.05    1.60
Q2    1   0.6606  0.0880  0.9506  11.00000  0.05    1.27
Q3    1   0.3421  0.1980  0.5629  11.00000  0.05    1.15
Q4    1   0.3613  0.1445  0.3493  11.00000  0.05    1.08
Q5    1   0.9014  0.1295  0.5719  11.00000  0.05    1.00
;
