# Supplementary material for: Crystal structure of CsCrAs2O7, a new member of the diarsenate family
Source: Acta Crystallogr E Crystallogr Commun. 2015 May 16;71(Pt 6):636–9. doi: 10.1107/S205698901500910X (PMC4459375; doi:10.1107/S205698901500910X)
Supplement: Supplementary file 2 [file e-71-00636-Isup2.hkl]

# 
# h,k,l, Fc-squared, Fo-squared, sigma(Fo-squared) and status flag 
# 
data_I
_shelx_title ' bghz17 in Cs Cr As2 O7  P 21/c' 
_shelx_refln_list_code          4 
_shelx_F_calc_maximum      343.11 
_exptl_crystal_F_000       804.00 
_reflns_d_resolution_high  0.7844 
 
loop_ 
 _symmetry_equiv_pos_as_xyz 
 'x, y, z' 
 '-x, y+1/2, -z+1/2' 
 '-x, -y, -z' 
 'x, -y-1/2, z-1/2' 
 
_cell_length_a     7.9080 
_cell_length_b    10.0806 
_cell_length_c     8.6371 
_cell_angle_alpha  90.000 
_cell_angle_beta  105.841 
_cell_angle_gamma  90.000 
 
_shelx_F_squared_multiplier     1.000 
 
loop_ 
 _refln_index_h 
 _refln_index_k 
 _refln_index_l 
 _refln_F_squared_calc 
 _refln_F_squared_meas 
 _refln_F_squared_sigma 
 _refln_observed_status 
   1   0   0     3639.61     3708.22     55.85 o 
   2   0   0    19130.26    18887.25    490.60 o 
   3   0   0    62978.92    63048.73   1605.56 o 
   4   0   0     9144.74    10073.76    580.16 o 
   5   0   0    17187.62    17690.14    570.69 o 
   6   0   0     1433.58     1469.65     45.17 o 
   7   0   0    12076.43    12175.89    602.67 o 
   8   0   0     3669.83     3695.47    355.72 o 
   9   0   0     1095.45     1085.92     64.76 o 
   1   1   0      333.48      342.31     12.23 o 
   2   1   0    13187.84    13298.62    260.17 o 
   3   1   0    18495.82    19716.71    780.16 o 
   4   1   0     2252.65     2432.65     49.43 o 
   5   1   0    14810.74    15112.04    915.34 o 
   6   1   0    19834.80    20570.97    805.89 o 
   7   1   0    14186.96    15011.04    556.13 o 
   8   1   0       91.68       21.28    111.14 o 
   9   1   0     3978.44     4002.50    294.61 o 
   0   2   0     2292.33     2176.33     64.76 o 
   1   2   0       90.97       97.66     14.24 o 
   2   2   0     1173.01     1204.42     60.73 o 
   3   2   0    19457.10    21616.53    227.53 o 
   4   2   0        3.01       -1.39     63.38 o 
   5   2   0     6562.84     6690.87    365.99 o 
   6   2   0      848.88      893.41     40.01 o 
   7   2   0      702.45      717.57     56.11 o 
   8   2   0    13074.74    13234.17   1394.62 o 
   9   2   0     1736.21     1846.25    164.51 o 
   1   3   0    84821.02    82624.69   4990.55 o 
   2   3   0    19890.49    19856.70   1711.80 o 
   3   3   0      512.48      572.57     30.95 o 
   4   3   0    25322.44    26940.92   1152.49 o 
   5   3   0     1381.30     1519.48     92.83 o 
   6   3   0     2292.54     2329.95    162.43 o 
   7   3   0      460.90      490.90     41.50 o 
   8   3   0     2673.61     2765.60    259.46 o 
   9   3   0      495.22      578.73     79.70 o 
   0   4   0    22067.28    19425.74    254.22 o 
   1   4   0     7618.04     7415.46    258.74 o 
   2   4   0      285.63      321.86     19.46 o 
   3   4   0     3101.62     2944.18    183.76 o 
   4   4   0      432.40      508.14     52.37 o 
   5   4   0       11.38      100.57     55.41 o 
   6   4   0     8747.57     9012.81    404.07 o 
   7   4   0     8490.92     8788.77    558.33 o 
   8   4   0      516.57      538.29    187.90 o 
   9   4   0     2679.65     2883.84    226.09 o 
   1   5   0      420.04      517.62     38.98 o 
   2   5   0    12945.01    12909.88    949.82 o 
   3   5   0     1387.71     1332.33     62.42 o 
   4   5   0     3168.71     3447.72    395.55 o 
   5   5   0     6723.05     6663.62    368.08 o 
   6   5   0        2.84      108.26     62.01 o 
   7   5   0        1.44       40.90     74.88 o 
   8   5   0       30.79      -26.23    140.94 o 
   0   6   0     9614.94     9412.64    220.88 o 
   1   6   0     2331.21     2165.29     85.72 o 
   2   6   0     3236.77     3195.68    173.15 o 
   3   6   0     1205.69     1369.27     98.64 o 
   4   6   0     2930.26     3016.98    136.55 o 
   5   6   0     5378.70     5570.87    115.60 o 
   6   6   0      815.79      770.42     46.55 o 
   7   6   0      471.33      472.09    126.18 o 
   8   6   0    10929.47    10897.10    814.38 o 
   1   7   0    35075.75    33319.77   1244.44 o 
   2   7   0    12468.55    11552.95    344.02 o 
   3   7   0       22.67       72.90     85.12 o 
   4   7   0    13987.41    14640.89   1519.01 o 
   5   7   0       78.75      108.09     85.47 o 
   6   7   0      617.22      647.35     74.23 o 
   7   7   0        3.41      -32.41     94.91 o 
   8   7   0      779.53      748.01     64.30 o 
   0   8   0      422.40      653.50     43.92 o 
   1   8   0     7432.13     6777.98    271.17 o 
   2   8   0    10013.59     9350.61    176.42 o 
   3   8   0     6458.14     6287.91    531.45 o 
   4   8   0     1901.32     1843.90     55.76 o 
   5   8   0      777.77      713.30     48.19 o 
   6   8   0    15704.60    15835.87   1497.58 o 
   7   8   0     1961.76     2145.01    132.67 o 
   1   9   0     2166.34     2041.69     49.91 o 
   2   9   0     2346.29     2124.55    138.48 o 
   3   9   0      815.95      907.31     90.17 o 
   4   9   0     8981.36     9485.60    572.72 o 
   5   9   0      450.32      546.35     56.91 o 
   6   9   0     3550.46     3453.97    433.07 o 
   0  10   0    24038.15    21672.24    467.36 o 
   1  10   0     7775.37     7012.12    210.55 o 
   2  10   0    10990.84    10658.12    442.72 o 
   3  10   0    12298.64    12007.67    619.13 o 
   4  10   0       15.35      -12.30     82.53 o 
   5  10   0     2260.29     2308.08    175.98 o 
   6  10   0     3230.65     3546.34    255.85 o 
   1  11   0      728.90      760.91     44.96 o 
   2  11   0     8002.36     7395.32    156.57 o 
   3  11   0      215.06      240.83     52.66 o 
   4  11   0     1587.96     1469.78    189.55 o 
   5  11   0     4201.15     4374.17    437.36 o 
   0  12   0      968.81      899.16     76.16 o 
   1  12   0     4793.21     4331.37     97.26 o 
   2  12   0      105.08      192.97     74.12 o 
   3  12   0      273.62      205.90    105.21 o 
  -9   1   1     1033.21     1174.13     89.90 o 
  -8   1   1      471.14      523.09     64.70 o 
  -7   1   1      208.55      207.47    106.86 o 
  -6   1   1    12522.79    13333.42    342.58 o 
  -5   1   1      104.68      143.66     69.11 o 
  -4   1   1      149.29      162.51     25.41 o 
  -3   1   1    21928.03    22822.96    305.73 o 
  -2   1   1      102.42      104.03     44.74 o 
  -1   1   1      293.88      284.11     15.08 o 
   0   1   1     1923.21     1879.58     52.28 o 
   1   1   1     7986.99     8219.21    147.29 o 
   2   1   1     1918.74     1959.88     62.78 o 
   3   1   1    14999.06    13260.85    260.48 o 
   4   1   1    12934.26    12783.67    293.31 o 
   5   1   1    14539.12    14167.32    349.91 o 
   6   1   1     7013.95     7208.35    192.62 o 
   7   1   1     1952.86     1830.43     83.82 o 
   8   1   1    10788.71    10126.01    307.55 o 
   9   1   1      205.71      229.19     77.96 o 
  -9   2   1     2206.44     2449.85    109.41 o 
  -8   2   1        3.70     -123.21    123.21 o 
  -7   2   1    27278.52    29042.83    573.90 o 
  -6   2   1      348.96      369.19     46.26 o 
  -5   2   1    22233.53    22979.91    417.17 o 
  -4   2   1    54546.71    58849.73    599.90 o 
  -3   2   1     1247.95     1228.76     40.78 o 
  -2   2   1   102792.85   108254.59    632.79 o 
  -1   2   1     2384.56     2337.94     73.39 o 
   0   2   1    10688.46    10608.64    168.97 o 
   1   2   1    32851.81    33005.83    320.74 o 
   2   2   1     3020.82     3493.15    106.76 o 
   3   2   1      115.59       99.32     23.94 o 
   4   2   1     5127.78     5643.28    171.88 o 
   5   2   1     9602.44     9459.09    281.12 o 
   6   2   1      604.23      585.01     54.13 o 
   7   2   1     4268.42     4226.25    129.53 o 
   8   2   1     2145.36     2181.27    100.92 o 
   9   2   1      366.79      347.40    156.24 o 
  -9   3   1     4222.50     4668.89    148.40 o 
  -8   3   1     2741.73     2852.84    112.38 o 
  -7   3   1     1577.82     1636.44     79.29 o 
  -6   3   1     1619.11     1676.16     68.64 o 
  -5   3   1    11756.89    12415.59    327.15 o 
  -4   3   1     9542.86    11023.07    272.01 o 
  -3   3   1     1042.26     1039.16     38.44 o 
  -2   3   1     5757.53     5985.74    165.37 o 
  -1   3   1     2990.06     2882.59     86.56 o 
   0   3   1    34928.67    35103.68    318.61 o 
   1   3   1      606.33      551.09     27.97 o 
   2   3   1     7047.10     7188.02    184.59 o 
   3   3   1    36581.05    34911.48    453.20 o 
   4   3   1     3830.62     3932.62    108.94 o 
   5   3   1     5584.33     6061.22    183.77 o 
   6   3   1     4888.82     5261.28    157.84 o 
   7   3   1      599.06      608.58     61.49 o 
   8   3   1    14559.59    13988.92    398.41 o 
   9   3   1       46.68      122.35    146.70 o 
  -9   4   1     3293.63     3637.15    139.02 o 
  -8   4   1       80.91      -13.39    121.97 o 
  -7   4   1     3365.87     3491.31    111.51 o 
  -6   4   1        1.30      -78.24    100.69 o 
  -5   4   1       78.45       66.59     84.89 o 
  -4   4   1      104.89       49.96     72.43 o 
  -3   4   1      464.05      585.85     34.98 o 
  -2   4   1     4711.62     4840.63    146.66 o 
  -1   4   1     4748.28     5301.64    140.55 o 
   0   4   1     8738.85     9609.85    178.88 o 
   1   4   1    13395.80    12027.13    228.78 o 
   2   4   1     3002.87     2618.91     74.71 o 
   3   4   1    16134.03    15318.40    312.52 o 
   4   4   1    37632.80    36153.30    529.17 o 
   5   4   1      709.14      639.60     50.74 o 
   6   4   1    23253.93    23959.09    518.81 o 
   7   4   1    13570.88    14436.30    376.04 o 
   8   4   1       38.94      -40.84    113.08 o 
  -9   5   1     3482.86     3712.24    144.74 o 
  -8   5   1     7514.45     8889.02    270.53 o 
  -7   5   1        6.75      173.00    114.60 o 
  -6   5   1    47480.40    52380.07    777.28 o 
  -5   5   1     9368.35     9710.84    276.68 o 
  -4   5   1     1472.67     1486.83     61.29 o 
  -3   5   1   106921.84   115774.60    958.01 o 
  -2   5   1     8225.16     8613.41    242.97 o 
  -1   5   1    25660.83    27595.16    383.75 o 
   0   5   1    24468.43    25939.76    324.16 o 
   1   5   1     8112.10     7647.11    193.66 o 
   2   5   1     7182.08     6531.05    177.09 o 
   3   5   1      432.25      416.89     36.67 o 
   4   5   1     7503.82     7028.60    221.46 o 
   5   5   1     2226.11     2083.02     73.30 o 
   6   5   1       69.43       52.13    104.77 o 
   7   5   1      288.67      253.08     60.05 o 
   8   5   1      284.90      155.86     73.33 o 
  -8   6   1     9225.47    10432.77    306.95 o 
  -7   6   1       28.58       66.72    117.09 o 
  -6   6   1     2590.23     2792.56     98.34 o 
  -5   6   1     5383.66     5594.46    173.20 o 
  -4   6   1     6151.75     6471.91    174.41 o 
  -3   6   1     3028.33     3149.61     91.01 o 
  -2   6   1     1454.18     1599.20     56.53 o 
  -1   6   1    34477.84    37610.32    481.82 o 
   0   6   1     7623.21     7664.04    200.55 o 
   1   6   1     6329.35     5743.06    159.42 o 
   2   6   1    14238.89    13145.27    300.21 o 
   3   6   1     6609.97     6821.62    200.09 o 
   4   6   1    23175.07    22896.80    459.83 o 
   5   6   1      842.12      876.28     58.13 o 
   6   6   1      561.68      638.63     60.69 o 
   7   6   1    25859.55    24889.92    590.87 o 
   8   6   1     2746.54     2723.62    115.39 o 
  -8   7   1      939.82     1062.61     97.41 o 
  -7   7   1     2147.21     2207.65    112.10 o 
  -6   7   1     3012.35     3259.50    112.38 o 
  -5   7   1     1782.61     1800.96     80.86 o 
  -4   7   1     4604.48     4983.90    143.80 o 
  -3   7   1     5076.29     6002.73    165.98 o 
  -2   7   1     4100.74     4478.00    118.86 o 
  -1   7   1     1276.62     1428.69     51.84 o 
   0   7   1      489.50      414.60     34.61 o 
   1   7   1      746.33      724.04     38.41 o 
   2   7   1    39716.36    37910.54    529.07 o 
   3   7   1       15.51      -78.43     86.63 o 
   4   7   1      357.22      304.51     51.86 o 
   5   7   1    21530.93    21826.70    499.41 o 
   6   7   1     2656.51     2589.83     98.79 o 
   7   7   1     3644.81     3791.60    127.07 o 
  -7   8   1     3874.64     4350.58    148.87 o 
  -6   8   1     2186.40     2211.27    108.76 o 
  -5   8   1     9777.14    10934.93    305.66 o 
  -4   8   1    24767.12    28420.22    604.98 o 
  -3   8   1       24.34       41.83     83.67 o 
  -2   8   1    12421.63    12632.02    362.09 o 
  -1   8   1    19583.73    21056.92    417.98 o 
   0   8   1      582.81      571.73     41.71 o 
   1   8   1        2.96      -73.55     73.55 o 
   2   8   1     2143.01     2140.07     69.00 o 
   3   8   1     1625.72     1468.68     63.65 o 
   4   8   1      194.42      187.50    108.55 o 
   5   8   1        6.17       66.67    101.83 o 
   6   8   1     3363.63     3170.62    115.34 o 
   7   8   1      135.73      342.41    139.79 o 
  -7   9   1       38.66       17.04    167.87 o 
  -6   9   1      971.37     1037.79     94.18 o 
  -5   9   1      144.63       56.02    140.06 o 
  -4   9   1        5.96       64.66    122.00 o 
  -3   9   1     3186.50     3477.89    108.25 o 
  -2   9   1       88.05       96.67     49.22 o 
  -1   9   1      353.43      523.24     49.23 o 
   0   9   1      985.85      893.52     55.70 o 
   1   9   1       26.04       22.96     80.63 o 
   2   9   1      317.27      288.54     44.78 o 
   3   9   1     3992.49     3962.35    125.16 o 
   4   9   1      928.54      917.84     68.53 o 
   5   9   1     2919.22     2814.86    108.80 o 
   6   9   1      999.42      965.35     87.53 o 
  -6  10   1      376.96      497.56     91.36 o 
  -5  10   1     1177.80     1151.68     96.56 o 
  -4  10   1     2667.09     2646.68    117.51 o 
  -3  10   1      672.40      677.48     73.87 o 
  -2  10   1      170.33      303.98     57.02 o 
  -1  10   1     9312.64    10042.31    289.98 o 
   0  10   1      278.22      211.76    101.37 o 
   1  10   1      396.09      431.79     52.69 o 
   2  10   1     1814.80     1716.86     77.05 o 
   3  10   1     1194.59     1215.22     71.27 o 
   4  10   1      404.07      356.13     64.16 o 
   5  10   1      194.97      117.07    137.05 o 
  -5  11   1     5210.60     5458.62    166.96 o 
  -4  11   1     1987.92     1997.23    115.52 o 
  -3  11   1       44.47      -70.80    147.83 o 
  -2  11   1     2675.94     2671.73    107.18 o 
  -1  11   1       16.75      164.06    105.48 o 
   0  11   1      158.02      100.78    100.78 o 
   1  11   1      532.64      495.32     56.73 o 
   2  11   1    13122.15    12575.54    344.20 o 
   3  11   1       75.06      151.02    117.90 o 
   4  11   1       58.04       64.60    140.94 o 
  -3  12   1      218.96      404.05    167.37 o 
  -2  12   1     3151.71     3304.13    121.32 o 
  -1  12   1     3768.20     3794.02    121.87 o 
   0  12   1     3002.44     2661.86    100.42 o 
   1  12   1      728.53      652.95     70.68 o 
   2  12   1      447.95      318.93    137.24 o 
   3  12   1       20.45      -25.67    135.84 o 
 -10   0   2     1399.42     1460.06    100.93 o 
  -9   0   2    57102.99    60287.66    926.31 o 
  -8   0   2     7137.12     7539.90    220.87 o 
  -7   0   2      807.13      710.23     55.26 o 
  -6   0   2    50753.44    51821.54    643.28 o 
  -5   0   2    15627.04    15307.73    315.67 o 
  -4   0   2    23775.08    23291.01    338.47 o 
  -3   0   2    10526.34    10833.38    194.40 o 
  -2   0   2    40282.71    40114.65    313.90 o 
  -1   0   2    15550.17    14508.70    166.02 o 
   0   0   2    14688.01    14970.87    182.62 o 
   1   0   2     9436.27    10072.88    181.45 o 
   2   0   2     3828.99     4515.13    129.27 o 
   3   0   2     9156.31     9448.55    239.18 o 
   4   0   2    11051.73    10981.21    289.95 o 
   5   0   2      841.96      887.00     54.49 o 
   6   0   2    10855.48    10812.74    304.05 o 
   7   0   2    15682.41    14990.94    390.32 o 
   8   0   2     9552.77     9456.42    261.91 o 
   9   0   2       45.24      177.14    151.92 o 
 -10   1   2       63.79      122.74    160.91 o 
  -9   1   2       79.27     -143.74    143.74 o 
  -8   1   2       45.24      -78.26    108.98 o 
  -7   1   2     4876.44     4852.07    144.95 o 
  -6   1   2     5676.86     5799.55    177.75 o 
  -5   1   2       65.93      166.13     68.24 o 
  -4   1   2    24027.71    24365.22    355.75 o 
  -3   1   2    15465.59    16155.97    246.31 o 
  -2   1   2    48002.13    47011.09    353.42 o 
  -1   1   2     9127.78     8841.78    135.87 o 
   0   1   2     8726.20     8474.90    147.43 o 
   1   1   2   117725.31   120475.22    687.99 o 
   2   1   2        8.38      107.05     46.36 o 
   3   1   2     5331.04     5574.52    163.80 o 
   4   1   2    43653.66    43036.51    578.39 o 
   5   1   2      381.76      441.69     47.76 o 
   6   1   2     9529.29     9440.14    287.84 o 
   7   1   2     1450.17     1444.16     85.39 o 
   8   1   2      784.50      740.33     83.12 o 
   9   1   2     5646.02     5480.74    162.91 o 
  -9   2   2      787.80      796.18     82.10 o 
  -8   2   2        4.99       81.07     98.95 o 
  -7   2   2      338.70      204.29    113.03 o 
  -6   2   2     8525.98     9138.17    247.46 o 
  -5   2   2     1318.61     1313.83     52.72 o 
  -4   2   2     3124.85     3175.92    102.50 o 
  -3   2   2     3188.85     2754.18     82.77 o 
  -2   2   2     1687.92     2056.86     56.28 o 
  -1   2   2    36802.00    35100.84    293.51 o 
   0   2   2    22760.11    21501.99    262.75 o 
   1   2   2     1753.19     1776.45     55.00 o 
   2   2   2    27133.00    25860.67    366.05 o 
   3   2   2     4946.40     4651.82    139.60 o 
   4   2   2     3381.06     3752.41    115.98 o 
   5   2   2    18108.18    19335.18    427.76 o 
   6   2   2     6068.55     5721.88    173.55 o 
   7   2   2     2324.14     2420.02    102.01 o 
   8   2   2     1457.27     1475.75     97.40 o 
  -9   3   2     2460.77     2493.96    115.69 o 
  -8   3   2    11095.99    12432.13    361.81 o 
  -7   3   2    12149.92    12513.03    374.06 o 
  -6   3   2     4298.21     4479.38    134.11 o 
  -5   3   2    26225.37    26683.40    455.58 o 
  -4   3   2     2542.39     2758.59     82.38 o 
  -3   3   2       51.43      227.60     27.00 o 
  -2   3   2      339.64      421.11     25.32 o 
  -1   3   2     8791.90     9095.42    166.45 o 
   0   3   2       32.80       51.73     48.90 o 
   1   3   2     4526.49     3552.65    108.88 o 
   2   3   2     4228.87     4114.55    124.75 o 
   3   3   2      316.94      381.60     32.73 o 
   4   3   2     1694.64     1666.47     61.30 o 
   5   3   2        7.12       -9.05     90.94 o 
   6   3   2      404.18      440.25     51.87 o 
   7   3   2     2728.62     2969.08    109.70 o 
   8   3   2     6704.02     6196.92    207.97 o 
  -9   4   2     5484.70     5884.70    169.87 o 
  -8   4   2      127.38       90.17    122.88 o 
  -7   4   2       99.17      -33.06    130.87 o 
  -6   4   2     2640.86     2794.14     86.83 o 
  -5   4   2      151.66      134.82     88.67 o 
  -4   4   2      922.12      977.83     46.90 o 
  -3   4   2    21104.65    22397.93    373.51 o 
  -2   4   2     4948.18     5037.08    144.91 o 
  -1   4   2      297.18      454.59     24.04 o 
   0   4   2    11734.12    10299.42    240.97 o 
   1   4   2     5656.52     5638.54    160.81 o 
   2   4   2    25158.02    25167.38    406.46 o 
   3   4   2     1348.72     1382.98     52.88 o 
   4   4   2      240.19       57.23     85.36 o 
   5   4   2    19641.85    19906.73    457.75 o 
   6   4   2     2255.53     2137.03     88.14 o 
   7   4   2     1487.54     1772.71     96.36 o 
   8   4   2      213.86      147.70    160.44 o 
  -9   5   2      243.03      219.06    177.03 o 
  -8   5   2        1.62     -130.89    130.89 o 
  -7   5   2     4154.71     4406.28    137.99 o 
  -6   5   2      798.69      737.56     62.47 o 
  -5   5   2     1451.96     1440.72     68.76 o 
  -4   5   2     8329.18     8944.79    244.18 o 
  -3   5   2       81.97      166.11     33.15 o 
  -2   5   2      253.64      266.02     32.34 o 
  -1   5   2      700.27      921.18     40.74 o 
   0   5   2     6842.59     6847.30    202.85 o 
   1   5   2     2218.12     2410.72     70.24 o 
   2   5   2     6395.79     6085.73    188.15 o 
   3   5   2     2285.22     2244.38     70.91 o 
   4   5   2      915.67      888.03     59.04 o 
   5   5   2      443.47      524.81     52.60 o 
   6   5   2      617.80      554.02     69.23 o 
   7   5   2     1329.93     1332.00     87.90 o 
   8   5   2     1033.47     1097.81     97.51 o 
  -8   6   2     3472.42     3623.21    135.44 o 
  -7   6   2      841.02      886.99     77.59 o 
  -6   6   2     2253.17     2474.00     92.86 o 
  -5   6   2     1647.93     1773.15     75.17 o 
  -4   6   2     5631.48     5706.67    176.11 o 
  -3   6   2     1047.71     1157.09     56.22 o 
  -2   6   2       10.19       61.07     84.31 o 
  -1   6   2    18609.70    20565.40    373.41 o 
   0   6   2     9868.19     9800.43    254.93 o 
   1   6   2     2508.44     2472.26     68.27 o 
   2   6   2    21954.45    20688.61    408.82 o 
   3   6   2    11487.64    10669.26    311.21 o 
   4   6   2     1064.33     1141.19     61.70 o 
   5   6   2     3647.39     3559.28    109.82 o 
   6   6   2     1633.30     1676.14     89.59 o 
   7   6   2      151.29      112.06    158.48 o 
  -8   7   2     9031.92     9598.17    285.78 o 
  -7   7   2    10638.62    10915.38    333.82 o 
  -6   7   2      712.45      758.12     71.95 o 
  -5   7   2    16732.94    17293.95    473.18 o 
  -4   7   2      965.70      968.63     67.66 o 
  -3   7   2      683.58      771.02     56.08 o 
  -2   7   2      149.68      191.21     44.10 o 
  -1   7   2     1821.36     2063.90     67.42 o 
   0   7   2      338.55      336.72     32.85 o 
   1   7   2     2197.96     2207.90     70.66 o 
   2   7   2      435.69      443.26     44.49 o 
   3   7   2      146.75       36.32     85.19 o 
   4   7   2      104.79      153.40    107.75 o 
   5   7   2      341.20      345.60     61.93 o 
   6   7   2     1497.53     1436.02     85.65 o 
   7   7   2     4749.14     4585.73    150.53 o 
  -7   8   2     2758.23     3247.08    128.77 o 
  -6   8   2     2590.25     3076.32    115.40 o 
  -5   8   2     1760.82     1737.38     94.32 o 
  -4   8   2      117.22      234.58    112.50 o 
  -3   8   2    23165.04    24331.90    546.06 o 
  -2   8   2     2263.40     2504.44     82.86 o 
  -1   8   2      809.95      953.05     53.15 o 
   0   8   2    18395.98    19238.43    380.48 o 
   1   8   2       21.74      134.35     60.70 o 
   2   8   2     6830.12     6438.94    201.72 o 
   3   8   2      396.35      383.64     50.11 o 
   4   8   2        7.13       44.31    103.92 o 
   5   8   2    12477.57    12081.40    355.88 o 
   6   8   2     1550.15     1396.76     96.91 o 
  -7   9   2     1546.88     1474.13    120.20 o 
  -6   9   2      571.60      427.58    178.08 o 
  -5   9   2     7133.13     7431.57    223.06 o 
  -4   9   2       63.08      304.37    128.99 o 
  -3   9   2     1066.14     1132.02     73.43 o 
  -2   9   2    15997.47    16616.78    445.56 o 
  -1   9   2     3351.30     3692.88    117.42 o 
   0   9   2    19010.79    19989.12    410.09 o 
   1   9   2     8991.00     8123.81    250.63 o 
   2   9   2     9998.46     9853.25    283.92 o 
   3   9   2    29139.75    27092.38    568.74 o 
   4   9   2    10892.42    10594.74    335.66 o 
   5   9   2      267.05      316.94    133.37 o 
   6   9   2     1616.99     1598.58    101.49 o 
  -6  10   2    11831.52    12878.80    391.17 o 
  -5  10   2      779.28      961.44     92.72 o 
  -4  10   2     2031.00     2084.26    111.06 o 
  -3  10   2     6987.70     7020.82    227.91 o 
  -2  10   2      167.20       81.08    106.79 o 
  -1  10   2       27.81       27.06     47.51 o 
   0  10   2     1190.95     1157.56     65.60 o 
   1  10   2       29.74      -28.56     97.54 o 
   2  10   2       80.37      211.50     90.97 o 
   3  10   2        6.54       82.10    104.25 o 
   4  10   2      866.17      847.06     81.93 o 
   5  10   2     1937.24     1693.11    103.08 o 
  -5  11   2      393.96      431.58    194.55 o 
  -4  11   2     6552.56     7101.94    218.94 o 
  -3  11   2        0.35      280.81    150.00 o 
  -2  11   2     2711.02     2898.71    110.94 o 
  -1  11   2     3516.44     3920.58     83.03 o 
   0  11   2      558.97      581.77     64.19 o 
   1  11   2     9699.68     9279.63    293.14 o 
   2  11   2      183.51      115.83    119.25 o 
   3  11   2     1187.29     1106.00     81.09 o 
   4  11   2     4666.13     4287.12    141.25 o 
  -3  12   2       56.96      321.33    132.49 o 
  -2  12   2      375.82      439.05     75.71 o 
  -1  12   2    17277.41    19114.41    528.36 o 
   0  12   2     1444.40     1478.48     83.58 o 
   1  12   2       40.36       35.20    120.23 o 
   2  12   2     7267.49     6758.75    199.27 o 
 -10   1   3       23.77       54.69     72.83 o 
  -9   1   3       20.74      101.70    121.94 o 
  -8   1   3     1299.55     1366.96     77.61 o 
  -7   1   3        1.17      -63.26     93.48 o 
  -6   1   3    20557.51    20081.51    405.91 o 
  -5   1   3     3224.37     3282.20    102.79 o 
  -4   1   3    10179.92    10334.53    231.98 o 
  -3   1   3    14428.90    13305.90    229.30 o 
  -2   1   3     1604.01     1692.73     52.17 o 
  -1   1   3    39564.74    37932.90    342.90 o 
   0   1   3     1832.21     1761.89     51.75 o 
   1   1   3      234.00      240.34     24.47 o 
   2   1   3    14796.21    14842.61    299.58 o 
   3   1   3       33.04        0.00     75.47 o 
   4   1   3     2672.21     2630.15     81.68 o 
   5   1   3     3514.90     3575.23    108.59 o 
   6   1   3     2364.04     2202.75     90.44 o 
   7   1   3      274.71      197.83    146.27 o 
   8   1   3     1886.28     2028.56    110.54 o 
  -9   2   3     4001.05     3958.82    127.98 o 
  -8   2   3     7296.18     7460.88    201.37 o 
  -7   2   3     1075.20     1118.86     64.67 o 
  -6   2   3      105.15      131.99     90.88 o 
  -5   2   3     4927.49     4796.08    162.37 o 
  -4   2   3     5058.06     5097.56    149.86 o 
  -3   2   3     3280.78     3095.60     92.38 o 
  -2   2   3     9171.86     8346.93    169.00 o 
  -1   2   3     1754.28     1577.95     47.35 o 
   0   2   3     2339.98     2469.35     69.10 o 
   1   2   3      483.63      422.38     30.42 o 
   2   2   3     1528.55     1513.52     48.12 o 
   3   2   3     1101.72     1055.95     49.21 o 
   4   2   3    37915.49    38334.59    593.78 o 
   5   2   3    21165.13    21900.54    487.61 o 
   6   2   3    11032.24    11825.73    342.89 o 
   7   2   3     4305.05     4098.26    130.47 o 
   8   2   3     5371.88     5418.63    159.15 o 
  -9   3   3     6578.33     6297.30    204.25 o 
  -8   3   3        9.23      175.49    101.32 o 
  -7   3   3       49.61      -19.86     99.32 o 
  -6   3   3    19872.48    19703.80    429.88 o 
  -5   3   3      454.11      495.62     41.21 o 
  -4   3   3     5935.28     5906.81    169.81 o 
  -3   3   3    17031.05    16099.78    283.19 o 
  -2   3   3      168.36      168.10     21.90 o 
  -1   3   3    50034.65    48844.94    444.09 o 
   0   3   3      736.08      682.36     33.05 o 
   1   3   3      487.69      525.97     33.72 o 
   2   3   3    24537.98    24338.38    411.87 o 
   3   3   3        6.60        7.49     66.54 o 
   4   3   3     3574.56     3327.20     90.61 o 
   5   3   3     3752.66     3376.97     99.06 o 
   6   3   3     3189.66     3296.46    106.08 o 
   7   3   3     5614.26     6020.88    174.26 o 
   8   3   3        5.25      -15.61    161.49 o 
  -9   4   3      296.64      383.43     79.47 o 
  -8   4   3     4418.42     4507.26    132.14 o 
  -7   4   3     4045.64     4043.90    134.12 o 
  -6   4   3     2600.21     2589.62     83.51 o 
  -5   4   3    27811.17    26342.66    469.36 o 
  -4   4   3    12448.67    12068.52    291.22 o 
  -3   4   3    19082.30    18382.12    332.54 o 
  -2   4   3    36134.32    32736.06    389.28 o 
  -1   4   3     6368.12     6040.35    169.46 o 
   0   4   3    13628.71    12743.72    274.59 o 
   1   4   3    46436.60    47128.36    574.39 o 
   2   4   3       26.65        7.14     61.02 o 
   3   4   3     4267.67     4029.47    121.51 o 
   4   4   3     4182.24     4388.46    129.13 o 
   5   4   3      749.95      668.93     61.13 o 
   6   4   3      243.18      218.52     64.03 o 
   7   4   3     1818.64     1924.17    103.03 o 
   8   4   3       11.99      240.40    159.46 o 
  -9   5   3     7430.27     7568.75    206.06 o 
  -8   5   3     4529.80     4471.76    146.65 o 
  -7   5   3     4143.29     4302.63    124.44 o 
  -6   5   3       48.88      138.83     98.17 o 
  -5   5   3     5770.07     5556.08    159.55 o 
  -4   5   3     2506.30     2598.40     76.40 o 
  -3   5   3        3.22      -38.71     63.21 o 
  -2   5   3       57.27      109.41     24.94 o 
  -1   5   3      837.63      863.75     39.85 o 
   0   5   3     5216.57     5063.48    142.44 o 
   1   5   3     7274.97     7101.80    209.28 o 
   2   5   3     6312.99     6086.12    184.52 o 
   3   5   3     6833.62     7019.75    204.64 o 
   4   5   3    17437.32    16211.11    428.31 o 
   5   5   3    23300.05    21431.02    524.75 o 
   6   5   3      337.53      356.05     63.36 o 
   7   5   3    18378.29    17229.85    467.25 o 
  -8   6   3      402.00      370.21     79.61 o 
  -7   6   3     8876.01     9335.80    255.51 o 
  -6   6   3      169.55      180.83     52.04 o 
  -5   6   3    18938.34    19210.96    455.83 o 
  -4   6   3      175.06      236.15     97.00 o 
  -3   6   3      168.14       93.33     85.20 o 
  -2   6   3    63183.32    63593.55    681.44 o 
  -1   6   3      762.50      787.87     41.76 o 
   0   6   3     6815.06     6797.84    195.84 o 
   1   6   3    11843.26    11625.74    326.68 o 
   2   6   3      527.09      480.87     49.91 o 
   3   6   3    17310.80    17607.53    425.17 o 
   4   6   3       13.94      118.63    105.11 o 
   5   6   3     2514.14     2332.97    101.14 o 
   6   6   3     7099.73     6928.58    205.97 o 
   7   6   3        1.33     -147.07    147.07 o 
  -8   7   3     1951.85     2107.55    117.46 o 
  -7   7   3    11784.01    13035.66    386.67 o 
  -6   7   3      624.63      720.74     71.89 o 
  -5   7   3     2356.25     2467.26     91.36 o 
  -4   7   3    19919.10    20498.23    480.63 o 
  -3   7   3    10453.56    10702.74    287.95 o 
  -2   7   3      137.89      138.99     89.43 o 
  -1   7   3     8610.07     9072.01    267.38 o 
   0   7   3    26830.83    25919.09    501.16 o 
   1   7   3     5693.94     5459.71    172.74 o 
   2   7   3       19.83       67.19     82.01 o 
   3   7   3     9796.70     9786.14    294.34 o 
   4   7   3      896.42      879.91     63.86 o 
   5   7   3     2311.20     2387.09    101.39 o 
   6   7   3        3.90       14.34    136.76 o 
  -7   8   3     1740.24     1775.31    106.61 o 
  -6   8   3      619.58      609.71     79.38 o 
  -5   8   3      141.13      323.13    130.35 o 
  -4   8   3      930.14     1008.77     71.42 o 
  -3   8   3     3995.48     4061.01    124.54 o 
  -2   8   3     1001.37     1014.45     67.62 o 
  -1   8   3     1610.05     1647.02     61.95 o 
   0   8   3      396.52      444.91     50.04 o 
   1   8   3      302.10      304.14     47.70 o 
   2   8   3       61.82      136.56     89.75 o 
   3   8   3     6410.80     6400.27    191.64 o 
   4   8   3     1241.68     1193.42     84.14 o 
   5   8   3     1259.86     1309.39     87.31 o 
   6   8   3    14976.06    14452.12    431.08 o 
  -7   9   3       61.49      283.08    127.90 o 
  -6   9   3     2862.19     2971.12    124.96 o 
  -5   9   3       43.32      309.27    127.30 o 
  -4   9   3     1620.00     1719.16     98.27 o 
  -3   9   3     3767.79     3959.63    120.61 o 
  -2   9   3      101.28        0.00    115.02 o 
  -1   9   3     5831.40     6268.33    195.28 o 
   0   9   3        8.15      188.69     81.16 o 
   1   9   3        7.25      -96.08    106.22 o 
   2   9   3     1637.13     1699.02     87.12 o 
   3   9   3      241.19      292.70     59.13 o 
   4   9   3       61.63     -134.76    156.00 o 
   5   9   3     1411.99     1357.43     95.21 o 
  -6  10   3      368.60      279.37     88.14 o 
  -5  10   3      647.45      710.68     91.30 o 
  -4  10   3     2476.01     2679.95    122.16 o 
  -3  10   3     4813.72     5282.25    155.49 o 
  -2  10   3      447.97      353.00    150.23 o 
  -1  10   3     2612.71     2965.77     94.60 o 
   0  10   3       15.57      108.40     96.05 o 
   1  10   3      674.19      709.70     67.83 o 
   2  10   3       15.47       74.11    117.17 o 
   3  10   3     3758.36     3781.93    124.24 o 
   4  10   3     2929.30     2808.64    118.69 o 
  -5  11   3      622.89      710.61    100.05 o 
  -4  11   3     9109.49     9832.22    296.65 o 
  -3  11   3     6569.54     7157.58    205.62 o 
  -2  11   3     1228.74     1511.40     90.51 o 
  -1  11   3     3861.17     4211.16    129.41 o 
   0  11   3    10183.66    10706.20    314.40 o 
   1  11   3     4099.87     3998.38    122.60 o 
   2  11   3        3.00      159.84    134.53 o 
   3  11   3     4301.12     4195.73    137.39 o 
  -3  12   3      327.04      119.94    168.75 o 
  -2  12   3      427.60      522.00     79.47 o 
  -1  12   3       25.72      -73.67    131.09 o 
   0  12   3      212.62      141.50    111.87 o 
   1  12   3      296.49      248.60    136.60 o 
 -10   0   4     1999.57     1874.59    112.81 o 
  -9   0   4     2317.96     2116.03     99.05 o 
  -8   0   4      710.19      868.01     65.24 o 
  -7   0   4       16.64       17.57     86.96 o 
  -6   0   4     1727.14     1739.30     61.27 o 
  -5   0   4    11383.88    10703.34    264.35 o 
  -4   0   4     2408.97     2260.61     68.56 o 
  -3   0   4    11040.32    10344.92    216.51 o 
  -2   0   4    22630.08    22532.09    299.91 o 
  -1   0   4    45646.48    46034.33    440.23 o 
   0   0   4    27352.31    29011.88    364.55 o 
   1   0   4    37350.87    37730.07    463.51 o 
   2   0   4    91048.34    93337.40    811.45 o 
   3   0   4     4703.13     4590.11    133.95 o 
   4   0   4    12387.06    12256.76    350.36 o 
   5   0   4    49588.53    50165.25    759.51 o 
   6   0   4     2268.06     2262.79    100.00 o 
   7   0   4     8871.46     8796.12    238.08 o 
   8   0   4     2654.56     2664.55    129.53 o 
 -10   1   4     2663.70     2618.01    120.10 o 
  -9   1   4       55.73      187.72    120.69 o 
  -8   1   4    29934.00    29336.90    585.23 o 
  -7   1   4     1715.00     1811.88     70.99 o 
  -6   1   4       96.81       44.24     76.63 o 
  -5   1   4    50221.20    48207.54    565.94 o 
  -4   1   4     3579.37     3564.33     95.17 o 
  -3   1   4    10889.46    10692.46    217.40 o 
  -2   1   4     6556.48     6314.05    163.58 o 
  -1   1   4     5331.58     5221.91    150.93 o 
   0   1   4    16876.03    16577.56    280.13 o 
   1   1   4      306.96      357.34     31.32 o 
   2   1   4     2459.97     2411.07     70.96 o 
   3   1   4     4874.02     5054.95    141.37 o 
   4   1   4     3056.87     2922.86     86.66 o 
   5   1   4     1369.96     1262.54     74.11 o 
   6   1   4     1310.42     1242.36     80.97 o 
   7   1   4     3302.20     3302.44    130.62 o 
   8   1   4     7197.27     6903.39    202.09 o 
  -9   2   4     6071.55     5801.00    169.25 o 
  -8   2   4      889.23      868.04     67.82 o 
  -7   2   4     6044.20     5609.15    181.03 o 
  -6   2   4     6965.50     6783.69    186.36 o 
  -5   2   4       67.83      146.45     62.06 o 
  -4   2   4    19054.79    18499.88    328.39 o 
  -3   2   4    20215.42    19264.33    303.27 o 
  -2   2   4     2708.05     2804.73     82.12 o 
  -1   2   4     4050.54     3916.32    105.10 o 
   0   2   4     4136.48     4041.53    131.14 o 
   1   2   4       53.45       48.28     27.32 o 
   2   2   4     5184.98     5056.21    158.31 o 
   3   2   4     1566.80     1700.68     60.81 o 
   4   2   4      623.49      768.15     58.29 o 
   5   2   4      703.71      878.29     62.17 o 
   6   2   4      413.53      317.74    139.80 o 
   7   2   4     1902.58     1979.63    105.41 o 
  -9   3   4       18.77     -120.04    154.97 o 
  -8   3   4     3235.23     3381.64    110.27 o 
  -7   3   4      275.59      203.18     51.86 o 
  -6   3   4      819.70      661.37     53.64 o 
  -5   3   4     3867.28     3921.04    116.46 o 
  -4   3   4      230.52      213.29     30.90 o 
  -3   3   4      268.65      252.98     27.78 o 
  -2   3   4    11651.43    11919.87    241.03 o 
  -1   3   4     7510.75     7360.00    197.80 o 
   0   3   4    13058.47    12663.17    272.07 o 
   1   3   4    29222.99    29435.20    456.99 o 
   2   3   4    14790.78    15255.49    351.27 o 
   3   3   4    42707.62    42911.33    638.26 o 
   4   3   4     3555.17     3625.54    107.65 o 
   5   3   4     2373.48     2302.31     93.53 o 
   6   3   4    19264.67    19146.66    533.32 o 
   7   3   4      241.89      204.40     81.76 o 
  -9   4   4     6671.04     6625.23    187.39 o 
  -8   4   4       23.37      218.73    119.06 o 
  -7   4   4     8165.55     8152.78    246.17 o 
  -6   4   4     2042.62     2104.55     76.54 o 
  -5   4   4     4533.60     4401.57    121.53 o 
  -4   4   4    20852.66    19316.59    367.24 o 
  -3   4   4      803.51      747.38     38.50 o 
  -2   4   4      940.94      885.40     37.45 o 
  -1   4   4     3487.96     3479.85     97.37 o 
   0   4   4      793.69      846.83     42.61 o 
   1   4   4      599.03      540.17     42.59 o 
   2   4   4    18046.22    18399.58    410.46 o 
   3   4   4     9333.25     9452.47    275.72 o 
   4   4   4      131.03       10.59    110.60 o 
   5   4   4     3818.75     3713.85    112.51 o 
   6   4   4      867.07      900.35     81.63 o 
   7   4   4      182.73      340.67    163.88 o 
  -9   5   4     2590.41     3069.54    124.19 o 
  -8   5   4     1177.89     1191.84     83.74 o 
  -7   5   4     4365.87     4228.60    118.84 o 
  -6   5   4      632.94      709.23     55.30 o 
  -5   5   4       16.62      167.67     92.60 o 
  -4   5   4     1185.96     1118.68     54.04 o 
  -3   5   4     2294.97     2236.58     67.20 o 
  -2   5   4     1035.48     1009.05     41.40 o 
  -1   5   4     1107.19     1079.26     45.84 o 
   0   5   4    12681.99    12278.03    315.91 o 
   1   5   4     2027.99     2016.66     66.72 o 
   2   5   4      918.35      877.32     60.04 o 
   3   5   4      939.99      868.40     62.49 o 
   4   5   4      937.94      888.33     65.40 o 
   5   5   4     1474.76     1432.99     86.84 o 
   6   5   4      354.75      426.66     72.65 o 
   7   5   4     3434.37     3312.21    137.54 o 
  -8   6   4       51.96     -158.58    158.58 o 
  -7   6   4    10737.47    11007.41    339.36 o 
  -6   6   4    14645.87    15269.53    430.67 o 
  -5   6   4       76.97       72.78     44.84 o 
  -4   6   4     2627.86     2536.78     82.25 o 
  -3   6   4     8134.44     7774.67    217.72 o 
  -2   6   4      207.47      135.01     33.85 o 
  -1   6   4        0.20       21.25     76.63 o 
   0   6   4       39.84      507.76     45.64 o 
   1   6   4     6492.66     6109.94    182.23 o 
   2   6   4     1707.05     1827.76     74.60 o 
   3   6   4       13.79      -98.44     98.44 o 
   4   6   4     2838.94     2957.90    103.67 o 
   5   6   4      100.57      148.92    127.72 o 
   6   6   4        6.58     -119.91    149.89 o 
  -8   7   4     1901.06     1849.50    113.34 o 
  -7   7   4        4.89       80.76    127.69 o 
  -6   7   4      228.44      292.06     60.24 o 
  -5   7   4      786.53      924.85     64.63 o 
  -4   7   4       60.30       96.68     93.73 o 
  -3   7   4     1190.62     1169.65     62.16 o 
  -2   7   4     6906.71     6312.00    194.07 o 
  -1   7   4     1203.77     1330.74     62.50 o 
   0   7   4     5585.26     5353.54    167.97 o 
   1   7   4    19964.02    19485.92    477.81 o 
   2   7   4     5101.27     5007.60    155.44 o 
   3   7   4    20357.42    19685.44    512.60 o 
   4   7   4     1359.79     1330.49     89.14 o 
   5   7   4     2223.22     2148.00    107.45 o 
   6   7   4     6946.17     6238.33    194.52 o 
  -7   8   4     2637.11     2782.21    123.73 o 
  -6   8   4      578.10      571.48     80.00 o 
  -5   8   4      470.05      495.96     68.46 o 
  -4   8   4    19869.18    20631.72    512.42 o 
  -3   8   4      405.83      455.29     53.11 o 
  -2   8   4        9.68      -87.90     87.90 o 
  -1   8   4     8163.44     7796.77    237.46 o 
   0   8   4      110.45        0.00    100.83 o 
   1   8   4    11586.56    11124.28    333.19 o 
   2   8   4      549.91      568.10     63.94 o 
   3   8   4     5525.73     5197.95    153.55 o 
   4   8   4    10060.19     9760.83    310.23 o 
   5   8   4     1871.60     1969.44    104.98 o 
  -6   9   4     8962.31     9014.18    288.04 o 
  -5   9   4    11709.89    11756.52    337.73 o 
  -4   9   4     2769.04     2771.80    110.38 o 
  -3   9   4      947.41     1004.23     77.50 o 
  -2   9   4    18135.10    20153.57    499.95 o 
  -1   9   4        5.53      271.49    111.96 o 
   0   9   4      583.42      533.66     67.83 o 
   1   9   4     7533.94     7514.59    219.40 o 
   2   9   4        0.04        0.00    140.80 o 
   3   9   4      701.38      762.49     75.63 o 
   4   9   4       10.70      -75.80    139.77 o 
  -5  10   4      857.62      643.22     87.06 o 
  -4  10   4     1137.82     1262.07     92.91 o 
  -3  10   4       21.42      272.48    127.46 o 
  -2  10   4      543.16      451.34     84.35 o 
  -1  10   4     9036.67     9659.50    292.94 o 
   0  10   4     2723.20     2838.35    108.52 o 
   1  10   4    11809.52    12181.30    376.51 o 
   2  10   4    13060.03    12866.56    358.14 o 
   3  10   4      318.37      313.46     72.89 o 
  -4  11   4        0.24      170.55    148.68 o 
  -3  11   4     4948.96     5638.38    170.78 o 
  -2  11   4     2219.03     2296.14    114.04 o 
  -1  11   4      113.60      -34.32    110.32 o 
   0  11   4     3436.75     3588.46    127.82 o 
   1  11   4      186.28      265.33    144.43 o 
   2  11   4      223.80      220.35     75.06 o 
  -9   1   5     3078.52     2920.93    115.58 o 
  -8   1   5     2207.11     2164.81     87.35 o 
  -7   1   5     6432.04     6047.78    185.52 o 
  -6   1   5       41.88        7.63     79.70 o 
  -5   1   5     2444.12     2440.21     79.75 o 
  -4   1   5     3677.91     3738.12    108.96 o 
  -3   1   5     1283.87     1343.91     43.62 o 
  -2   1   5       31.41       19.14     51.99 o 
  -1   1   5    20432.71    20761.03    336.07 o 
   0   1   5     5613.81     5537.10    163.74 o 
   1   1   5      861.08      879.74     45.05 o 
   2   1   5     1289.51     1309.77     56.25 o 
   3   1   5     2193.73     2161.19     76.95 o 
   4   1   5      564.21      597.04     59.62 o 
   5   1   5     2286.58     2413.42     95.72 o 
   6   1   5     8840.65     8749.58    270.78 o 
   7   1   5     1128.86     1144.65    102.82 o 
  -9   2   5      487.68      485.63     74.48 o 
  -8   2   5        2.54       88.30    102.36 o 
  -7   2   5     3221.46     3079.42     89.19 o 
  -6   2   5       54.13        0.00     79.67 o 
  -5   2   5    31484.66    30630.97    474.14 o 
  -4   2   5     8308.98     8142.39    228.17 o 
  -3   2   5    19720.24    20292.60    335.79 o 
  -2   2   5    29759.13    30406.55    406.33 o 
  -1   2   5     5899.19     5781.07    162.67 o 
   0   2   5    60631.64    61011.97    631.22 o 
   1   2   5      997.46     1104.73     47.50 o 
   2   2   5      110.51      161.99     72.44 o 
   3   2   5    28159.13    26361.09    519.05 o 
   4   2   5       15.18      203.95    105.72 o 
   5   2   5     1879.97     2154.68     95.39 o 
   6   2   5     1382.08     1242.90     93.62 o 
   7   2   5     4065.59     3849.21    145.90 o 
  -9   3   5      194.19      199.89    151.36 o 
  -8   3   5     1630.96     1530.91     83.67 o 
  -7   3   5    12983.47    12552.01    367.36 o 
  -6   3   5     1058.75      999.77     57.66 o 
  -5   3   5     1999.23     1935.47     65.81 o 
  -4   3   5     3020.83     2961.82     83.61 o 
  -3   3   5     6337.79     5830.02    167.45 o 
  -2   3   5     8198.51     7838.88    221.02 o 
  -1   3   5       15.36       63.50     50.65 o 
   0   3   5     8134.73     7706.97    210.41 o 
   1   3   5    14226.76    14240.63    343.86 o 
   2   3   5     7600.14     7048.54    209.58 o 
   3   3   5      113.77      157.43     92.30 o 
   4   3   5     1249.38     1151.66     75.61 o 
   5   3   5     9586.00     9443.82    268.83 o 
   6   3   5     5852.88     6002.20    165.26 o 
   7   3   5     1815.54     1815.28    118.79 o 
  -9   4   5     1008.08      903.98     83.47 o 
  -8   4   5    14616.80    14164.07    386.34 o 
  -7   4   5     2612.25     2531.66     92.89 o 
  -6   4   5     1055.92     1144.72     58.68 o 
  -5   4   5     6049.67     5643.08    175.74 o 
  -4   4   5      882.30      817.23     46.63 o 
  -3   4   5       24.15       88.81     57.09 o 
  -2   4   5     2245.48     2228.07     69.62 o 
  -1   4   5      721.99      778.35     43.11 o 
   0   4   5     1035.50     1006.76     50.96 o 
   1   4   5      113.90      125.25     90.32 o 
   2   4   5       73.39      159.09     82.12 o 
   3   4   5     7544.39     7256.82    210.82 o 
   4   4   5       19.15       83.84     50.37 o 
   5   4   5    10557.43     9997.86    306.53 o 
   6   4   5     5678.06     5522.59    172.07 o 
  -9   5   5      333.71      395.96     80.16 o 
  -8   5   5     2085.42     2256.81    101.14 o 
  -7   5   5      441.81      521.65     64.09 o 
  -6   5   5     4788.53     4625.92    134.46 o 
  -5   5   5     5965.22     5691.91    166.64 o 
  -4   5   5    28248.31    27623.89    468.63 o 
  -3   5   5     3498.20     3513.00    108.69 o 
  -2   5   5    22627.03    22011.06    390.45 o 
  -1   5   5    79523.98    79818.66    791.19 o 
   0   5   5      451.98      436.17     46.05 o 
   1   5   5    15329.71    14883.21    389.92 o 
   2   5   5    21673.91    20960.02    495.38 o 
   3   5   5      331.39      249.41    119.98 o 
   4   5   5     9081.09     8691.96    249.22 o 
   5   5   5     3772.96     3671.70    132.36 o 
   6   5   5     2761.00     2627.25    127.22 o 
  -8   6   5     5536.09     5620.75    157.05 o 
  -7   6   5     2342.57     2043.57     94.11 o 
  -6   6   5    11846.19    11217.16    318.92 o 
  -5   6   5      245.84      268.69     47.83 o 
  -4   6   5     3633.06     3428.47    109.60 o 
  -3   6   5     8976.40     8413.66    224.90 o 
  -2   6   5       10.71       78.24     69.33 o 
  -1   6   5      909.64     1005.37     56.07 o 
   0   6   5     1328.46     1349.23     64.71 o 
   1   6   5    12838.40    12746.37    378.44 o 
   2   6   5     7642.68     7564.40    223.29 o 
   3   6   5      710.94      715.88     68.33 o 
   4   6   5     4922.14     5003.48    140.34 o 
   5   6   5     7139.25     7447.62    211.97 o 
   6   6   5     5751.61     5935.71    171.92 o 
  -8   7   5      536.66      672.23     88.76 o 
  -7   7   5        2.22       53.19    128.92 o 
  -6   7   5     8682.62     8275.07    242.46 o 
  -5   7   5      189.93      162.55     55.65 o 
  -4   7   5     1721.01     1672.94     71.28 o 
  -3   7   5       36.73      -95.85     95.85 o 
  -2   7   5     3696.92     3716.55    101.10 o 
  -1   7   5     2826.24     2830.48     85.29 o 
   0   7   5     1832.74     1718.90     80.74 o 
   1   7   5      175.19       70.52    128.75 o 
   2   7   5     2477.19     2535.86     97.43 o 
   3   7   5      488.28      509.74     69.62 o 
   4   7   5     4409.15     4290.27    137.86 o 
   5   7   5      399.99      414.61    167.25 o 
  -7   8   5      202.15      160.55    163.18 o 
  -6   8   5     1520.46     1524.35     91.08 o 
  -5   8   5     1464.23     1348.68     80.97 o 
  -4   8   5      216.68      220.39    129.81 o 
  -3   8   5    21469.19    19975.74    445.63 o 
  -2   8   5     8546.40     7755.23    249.72 o 
  -1   8   5     2366.77     2351.97     87.16 o 
   0   8   5    14655.92    14247.94    381.56 o 
   1   8   5     4366.51     4489.86    133.89 o 
   2   8   5     1980.80     1845.01     95.80 o 
   3   8   5     2671.10     2514.38    115.34 o 
   4   8   5     2969.47     2993.51    123.86 o 
  -6   9   5        9.59     -102.18    137.71 o 
  -5   9   5       53.83      199.75    124.21 o 
  -4   9   5     1199.35     1239.30     83.18 o 
  -3   9   5       29.47      103.95    103.95 o 
  -2   9   5       59.15     -112.92    112.92 o 
  -1   9   5     1881.75     1959.01     95.42 o 
   0   9   5     2338.78     2279.01    109.75 o 
   1   9   5       77.85      173.32    141.51 o 
   2   9   5       25.92     -119.00    157.43 o 
   3   9   5        0.28      141.34    141.34 o 
   4   9   5       51.15      319.96    160.64 o 
  -5  10   5     2426.94     2575.11    118.14 o 
  -4  10   5      127.45      212.39    132.07 o 
  -3  10   5     7746.85     7753.98    220.23 o 
  -2  10   5        1.15     -120.86    120.86 o 
  -1  10   5      743.55      698.78     90.72 o 
   0  10   5      243.77      216.81    148.54 o 
   1  10   5     5892.82     6022.99    180.72 o 
   2  10   5     2424.75     2244.32    119.96 o 
  -3  11   5     1270.04     1372.73     99.98 o 
  -2  11   5     7796.89     7189.19    207.79 o 
  -1  11   5       15.34       69.13    182.90 o 
   0  11   5      881.36      910.54     93.72 o 
   1  11   5     2638.80     2547.34    132.47 o 
  -9   0   6     4349.09     3957.14    127.20 o 
  -8   0   6     1725.64     1754.66     82.79 o 
  -7   0   6    48648.98    45561.64    685.15 o 
  -6   0   6      214.39      246.52     43.85 o 
  -5   0   6     7265.37     7054.05    208.36 o 
  -4   0   6    85846.65    86613.04    779.13 o 
  -3   0   6      114.95      136.31     66.26 o 
  -2   0   6    16888.07    16758.72    327.84 o 
  -1   0   6     9191.50     9981.76    257.52 o 
   0   0   6     6505.82     6956.90    199.39 o 
   1   0   6    15082.97    15353.50    365.10 o 
   2   0   6     1847.98     1795.66     72.04 o 
   3   0   6     7674.69     7873.64    237.02 o 
   4   0   6     2725.29     2776.32     99.60 o 
   5   0   6      836.64      800.28     77.27 o 
   6   0   6      664.88      692.54     84.61 o 
  -9   1   6     2810.45     2729.31    111.65 o 
  -8   1   6        5.08      120.49     55.76 o 
  -7   1   6     1482.39     1480.35     70.48 o 
  -6   1   6      781.96      711.66     54.28 o 
  -5   1   6      888.90      899.47     49.84 o 
  -4   1   6      296.29      352.00     36.26 o 
  -3   1   6      474.21      444.73     36.81 o 
  -2   1   6    12693.49    13079.14    287.52 o 
  -1   1   6    11598.74    12041.80    290.04 o 
   0   1   6     6019.55     6053.96    189.63 o 
   1   1   6     2221.81     2241.34     74.59 o 
   2   1   6     9812.55     9328.76    277.21 o 
   3   1   6    18443.89    17619.40    455.31 o 
   4   1   6     2165.81     2014.41     89.48 o 
   5   1   6     7390.75     7042.58    210.68 o 
   6   1   6    11418.15    10857.16    347.04 o 
  -9   2   6     1542.63     1281.49     93.00 o 
  -8   2   6       25.40       34.07    105.93 o 
  -7   2   6     1838.01     1674.81     80.52 o 
  -6   2   6     1773.28     1834.75     68.98 o 
  -5   2   6       44.36      -84.18     84.18 o 
  -4   2   6      424.69      355.82     38.70 o 
  -3   2   6        0.86       36.93     63.97 o 
  -2   2   6     1498.71     1517.85     51.51 o 
  -1   2   6     5761.22     5656.66    181.00 o 
   0   2   6     1464.27     1382.26     57.39 o 
   1   2   6    10955.45    11168.55    315.56 o 
   2   2   6     1779.04     1771.92     74.59 o 
   3   2   6     3218.48     2924.79     97.85 o 
   4   2   6    12269.69    12070.80    357.69 o 
   5   2   6     2350.74     2187.30    108.93 o 
   6   2   6     3696.99     3505.56    137.14 o 
  -9   3   6      773.34      766.48     83.54 o 
  -8   3   6    10131.87     9252.41    278.31 o 
  -7   3   6      755.34      750.34     63.53 o 
  -6   3   6    20447.68    19752.10    436.26 o 
  -5   3   6    13183.56    12597.24    320.24 o 
  -4   3   6     1332.19     1210.16     54.52 o 
  -3   3   6    43513.82    45330.58    564.23 o 
  -2   3   6     1197.56     1285.17     53.19 o 
  -1   3   6     2285.95     2444.63     68.23 o 
   0   3   6    10958.80    10918.65    311.30 o 
   1   3   6     4602.11     4170.65    142.33 o 
   2   3   6      803.85      896.07     62.38 o 
   3   3   6      788.03      829.26     64.08 o 
   4   3   6     6877.84     6775.98    210.21 o 
   5   3   6      195.21      324.60    150.03 o 
   6   3   6     1182.71     1102.42    101.69 o 
  -9   4   6      263.68      169.36    162.15 o 
  -8   4   6       57.07       98.31    139.03 o 
  -7   4   6    10211.60     9606.90    303.41 o 
  -6   4   6     3848.42     3469.10    113.59 o 
  -5   4   6      117.56      192.68     83.43 o 
  -4   4   6     6858.95     6423.71    202.87 o 
  -3   4   6     2129.37     2113.17     66.62 o 
  -2   4   6      761.52      831.20     48.81 o 
  -1   4   6      557.83      641.39     46.10 o 
   0   4   6     7689.80     7586.81    231.34 o 
   1   4   6       22.54      114.77     90.73 o 
   2   4   6    10045.98     9564.71    301.29 o 
   3   4   6    11706.23    11792.65    341.96 o 
   4   4   6     2873.59     2849.98    115.39 o 
   5   4   6      557.04      611.77     76.75 o 
   6   4   6     1336.74     1216.30    107.64 o 
  -8   5   6     1056.82      946.92     85.18 o 
  -7   5   6      315.39      391.20     61.29 o 
  -6   5   6      771.64      718.65     60.68 o 
  -5   5   6     2454.71     2331.29     77.66 o 
  -4   5   6     2184.36     2145.65     70.96 o 
  -3   5   6      773.00      849.39     47.97 o 
  -2   5   6     5333.21     5340.13    156.54 o 
  -1   5   6     1895.53     1934.37     72.57 o 
   0   5   6      666.46      648.38     53.81 o 
   1   5   6     1189.12     1083.97     68.12 o 
   2   5   6       60.00        0.00    105.00 o 
   3   5   6     1386.63     1412.59     85.86 o 
   4   5   6      744.73      687.11     83.06 o 
   5   5   6     3319.66     2808.74    125.85 o 
  -8   6   6     1538.58     1438.67     94.79 o 
  -7   6   6     2552.89     2535.60    103.21 o 
  -6   6   6     1113.20      966.16     72.53 o 
  -5   6   6     2298.24     2539.24     87.79 o 
  -4   6   6      902.69      858.97     53.90 o 
  -3   6   6      415.92      406.44     44.51 o 
  -2   6   6       85.92      166.85     40.71 o 
  -1   6   6      179.28      211.78     45.82 o 
   0   6   6      838.97      858.29     63.41 o 
   1   6   6     8164.60     7684.40    228.10 o 
   2   6   6        3.47       37.41    116.32 o 
   3   6   6     3261.71     3093.52    120.37 o 
   4   6   6     9005.01     8741.66    282.77 o 
   5   6   6      121.54      263.01    164.38 o 
  -7   7   6      334.36      308.10     70.82 o 
  -6   7   6    13351.61    12702.26    358.12 o 
  -5   7   6     5970.91     5584.48    164.53 o 
  -4   7   6      484.64      486.56     55.77 o 
  -3   7   6    14816.97    14493.79    375.41 o 
  -2   7   6      350.35      281.33     49.50 o 
  -1   7   6       32.95      132.73     87.23 o 
   0   7   6     5663.83     5556.80    171.20 o 
   1   7   6      228.95      149.84     61.70 o 
   2   7   6       16.56      191.62    122.42 o 
   3   7   6       59.96      161.73    133.94 o 
   4   7   6     2980.53     2661.28    131.15 o 
  -6   8   6     4469.11     3855.85    130.64 o 
  -5   8   6     6308.41     5887.09    176.31 o 
  -4   8   6      865.06      809.20     64.94 o 
  -3   8   6     2686.91     2560.49     90.24 o 
  -2   8   6     4388.54     3919.76    125.13 o 
  -1   8   6    12817.85    12361.83    349.21 o 
   0   8   6      381.55      343.54     69.10 o 
   1   8   6        6.54      184.10    139.48 o 
   2   8   6    13360.94    13519.62    370.00 o 
   3   8   6     2574.66     2703.68    123.28 o 
  -5   9   6      142.98      204.48    135.25 o 
  -4   9   6     1953.50     1715.07     90.87 o 
  -3   9   6     3930.61     3713.58    113.22 o 
  -2   9   6     2819.92     2674.44    101.18 o 
  -1   9   6       10.98     -104.15    122.13 o 
   0   9   6     6599.57     6624.60    197.36 o 
   1   9   6      336.62      306.28     77.86 o 
   2   9   6    11976.77    11857.55    334.14 o 
  -4  10   6    10654.82     9674.08    278.92 o 
  -3  10   6      737.00      620.66     70.53 o 
  -2  10   6     4691.20     4781.96    145.30 o 
  -1  10   6     7736.97     7509.34    225.91 o 
   0  10   6       31.29       82.91    161.63 o 
   1  10   6       48.82     -156.68    178.39 o 
  -9   1   7       88.41      214.93    145.92 o 
  -8   1   7      598.72      560.75     69.78 o 
  -7   1   7     1049.08      955.51     70.53 o 
  -6   1   7      554.46      524.27     52.44 o 
  -5   1   7      116.68      142.66     86.82 o 
  -4   1   7     2978.10     2980.88     98.06 o 
  -3   1   7     7233.59     7529.97    214.37 o 
  -2   1   7      652.14      716.38     47.74 o 
  -1   1   7     6459.69     6752.12    189.28 o 
   0   1   7     9566.12    10117.79    303.30 o 
   1   1   7    17824.93    18582.44    442.13 o 
   2   1   7       19.01       73.94     90.24 o 
   3   1   7      336.92      404.91     63.81 o 
   4   1   7     7107.88     7180.94    220.96 o 
   5   1   7      620.64      665.61     84.55 o 
  -9   2   7    16599.66    15004.26    415.60 o 
  -8   2   7     1713.26     1545.60     87.38 o 
  -7   2   7     1149.37     1093.63     75.00 o 
  -6   2   7    22372.69    22029.49    470.02 o 
  -5   2   7        2.11      -48.48     83.97 o 
  -4   2   7     1427.45     1518.01     61.07 o 
  -3   2   7     1082.16     1123.43     54.99 o 
  -2   2   7     6340.01     6671.31    210.56 o 
  -1   2   7      674.84      613.27     50.07 o 
   0   2   7     6147.05     6005.51    174.22 o 
   1   2   7     9696.27     9683.10    282.97 o 
   2   2   7      270.14      256.85     53.45 o 
   3   2   7      269.24      170.30    143.93 o 
   4   2   7      425.23      350.43     72.75 o 
   5   2   7      963.75      758.97     90.27 o 
  -8   3   7     2598.50     2634.58    106.30 o 
  -7   3   7     2086.74     2024.53     86.45 o 
  -6   3   7       49.73      102.87     99.41 o 
  -5   3   7       76.00       75.17     92.63 o 
  -4   3   7    16005.36    16273.90    380.88 o 
  -3   3   7     4380.56     4472.84    131.77 o 
  -2   3   7     2506.02     2670.75     80.93 o 
  -1   3   7    12544.98    12969.10    348.03 o 
   0   3   7     2135.45     1945.30     76.04 o 
   1   3   7     8558.57     8119.90    242.08 o 
   2   3   7       56.02      193.50    114.39 o 
   3   3   7      414.98      126.33    159.80 o 
   4   3   7    15294.31    14118.48    414.19 o 
   5   3   7      710.10      784.41     86.38 o 
  -8   4   7       52.72       89.20    133.04 o 
  -7   4   7       51.85     -129.24    129.24 o 
  -6   4   7     2761.03     2560.74     91.28 o 
  -5   4   7      268.29      183.90    120.39 o 
  -4   4   7     4667.64     4666.71    133.20 o 
  -3   4   7    10429.98    10896.55    274.97 o 
  -2   4   7      206.88      198.10     92.65 o 
  -1   4   7    17207.73    16802.38    407.30 o 
   0   4   7    15547.01    15381.85    401.26 o 
   1   4   7      160.59      131.28    103.79 o 
   2   4   7    22921.29    23072.90    555.91 o 
   3   4   7     6775.26     6743.61    207.10 o 
   4   4   7      268.51      294.37    170.38 o 
   5   4   7     3867.20     3932.14    143.55 o 
  -8   5   7     4418.34     4295.71    135.98 o 
  -7   5   7    16063.25    15205.70    452.64 o 
  -6   5   7     1270.21     1142.88     71.89 o 
  -5   5   7     6346.50     6004.53    181.43 o 
  -4   5   7     4641.65     4557.28    128.80 o 
  -3   5   7     4811.10     4862.24    160.91 o 
  -2   5   7     1226.78     1296.23     65.39 o 
  -1   5   7      180.72      110.78     48.98 o 
   0   5   7     2095.12     2091.73     84.03 o 
   1   5   7      106.73      294.57    119.58 o 
   2   5   7     2546.29     2595.07    103.79 o 
   3   5   7      192.65      323.54    132.71 o 
   4   5   7      214.30       92.83    165.19 o 
  -7   6   7     1348.11     1364.46     89.20 o 
  -6   6   7       15.61      166.21    110.25 o 
  -5   6   7     7692.14     6982.72    205.65 o 
  -4   6   7     3026.36     2958.39     93.05 o 
  -3   6   7     8800.07     8941.03    273.48 o 
  -2   6   7      483.65      461.79     56.09 o 
  -1   6   7     2211.90     2293.76     85.54 o 
   0   6   7    21049.04    20232.22    507.74 o 
   1   6   7     2153.02     2264.71    102.15 o 
   2   6   7     2091.13     2225.39    105.56 o 
   3   6   7     9009.15     9033.72    266.16 o 
   4   6   7      773.70      835.44     96.16 o 
  -7   7   7      679.08      715.82     78.24 o 
  -6   7   7        9.63       59.71    139.78 o 
  -5   7   7     4086.97     3883.59    116.76 o 
  -4   7   7       97.93      131.23    105.39 o 
  -3   7   7      256.99      331.09     52.23 o 
  -2   7   7    16489.35    15990.31    438.75 o 
  -1   7   7      931.96      892.36     76.61 o 
   0   7   7     1184.22     1260.04     85.14 o 
   1   7   7     7350.07     7334.00    219.11 o 
   2   7   7     2694.85     2683.56    120.49 o 
   3   7   7     6085.60     6121.99    187.83 o 
  -6   8   7     2874.16     2631.42    113.25 o 
  -5   8   7     2935.90     2686.52    103.21 o 
  -4   8   7       46.09      175.03    109.39 o 
  -3   8   7        4.64     -108.06    110.20 o 
  -2   8   7     1059.29      940.95     74.60 o 
  -1   8   7     2928.88     2766.11    108.23 o 
   0   8   7        1.46       13.94    128.54 o 
   1   8   7      392.34      342.84     81.75 o 
   2   8   7     2223.96     2283.73    118.44 o 
  -4   9   7     3157.17     2788.33    108.33 o 
  -3   9   7      208.68      258.39    127.59 o 
  -2   9   7      143.42      238.33    127.30 o 
  -1   9   7     1519.24     1516.95     98.36 o 
   0   9   7      992.16      933.57     96.08 o 
   1   9   7     2834.16     2753.12    133.82 o 
  -8   0   8     4938.30     4919.02    143.05 o 
  -7   0   8        9.24       22.06    118.79 o 
  -6   0   8     5480.69     5180.17    163.68 o 
  -5   0   8      601.04      528.50     54.62 o 
  -4   0   8       60.67      118.27     42.86 o 
  -3   0   8       11.90      -59.12     84.88 o 
  -2   0   8      783.41      865.84     56.78 o 
  -1   0   8    10944.47    10991.14    295.52 o 
   0   0   8     6534.30     6505.71    176.83 o 
   1   0   8     1527.14     1546.86     78.83 o 
   2   0   8      733.99      723.31     71.36 o 
   3   0   8    13800.96    13698.05    395.87 o 
   4   0   8    11133.34    10644.76    306.83 o 
  -8   1   8     2038.58     1952.40    100.71 o 
  -7   1   8     1311.12     1425.83     80.89 o 
  -6   1   8    15043.27    14405.91    391.29 o 
  -5   1   8       53.19       99.33     90.75 o 
  -4   1   8     3122.88     3414.79     97.42 o 
  -3   1   8    24049.79    24559.32    486.29 o 
  -2   1   8      786.39      695.21     56.93 o 
  -1   1   8     8660.77     8715.56    265.02 o 
   0   1   8     6452.90     6945.95    195.25 o 
   1   1   8       38.77      219.96    101.99 o 
   2   1   8     9324.46     9587.10    260.41 o 
   3   1   8      369.04      464.61     71.58 o 
   4   1   8     1686.18     1667.76    106.81 o 
  -8   2   8     1474.35     1427.14     89.13 o 
  -7   2   8     1743.84     1805.82     89.20 o 
  -6   2   8      488.48      299.52    133.95 o 
  -5   2   8     9479.51     9333.46    273.59 o 
  -4   2   8     6392.78     6426.26    198.77 o 
  -3   2   8     1427.13     1471.27     68.62 o 
  -2   2   8    10990.69    11383.89    301.71 o 
  -1   2   8     2389.78     2494.97     85.00 o 
   0   2   8      987.35      990.50     65.81 o 
   1   2   8     5370.38     5357.60    161.59 o 
   2   2   8     1402.56     1550.66     86.77 o 
   3   2   8      636.52      290.51    187.14 o 
   4   2   8     1748.91     1709.20    112.20 o 
  -8   3   8     1517.05     1408.15     93.37 o 
  -7   3   8      200.17      230.75    121.01 o 
  -6   3   8     1204.39     1252.33     73.16 o 
  -5   3   8     2907.45     2988.72     96.38 o 
  -4   3   8      473.24      469.65     53.19 o 
  -3   3   8     4937.30     5149.56    152.14 o 
  -2   3   8     2339.54     2432.97     82.08 o 
  -1   3   8       74.87      855.21     60.76 o 
   0   3   8      172.92      199.23     47.27 o 
   1   3   8     1464.04     1544.59     87.50 o 
   2   3   8     1909.41     1791.34     97.92 o 
   3   3   8     4576.82     4241.68    138.98 o 
   4   3   8    12534.00    12461.45    383.10 o 
  -7   4   8     7786.20     7229.30    232.28 o 
  -6   4   8     4047.27     3897.53    118.02 o 
  -5   4   8     1338.71     1242.23     74.57 o 
  -4   4   8     2418.15     2411.86     86.44 o 
  -3   4   8      229.49       93.90    111.90 o 
  -2   4   8    17746.49    17960.22    437.00 o 
  -1   4   8      623.65      733.81     63.10 o 
   0   4   8     1246.57     1271.89     78.95 o 
   1   4   8     3994.98     4031.26    124.82 o 
   2   4   8      356.25      339.85     71.48 o 
   3   4   8     1948.03     1851.46    109.80 o 
  -7   5   8       26.81      -25.02    132.37 o 
  -6   5   8      604.68      708.99     67.38 o 
  -5   5   8     2379.63     2184.97     89.94 o 
  -4   5   8     3704.34     3578.90    120.93 o 
  -3   5   8     1832.01     1989.35     86.00 o 
  -2   5   8     1337.58     1337.88     78.06 o 
  -1   5   8       53.62      -11.03    114.13 o 
   0   5   8      270.72      119.75    136.54 o 
   1   5   8       62.86      106.54    123.50 o 
   2   5   8      922.04      959.40     89.01 o 
   3   5   8     2606.56     2512.01    124.97 o 
  -6   6   8      481.48      342.58    152.66 o 
  -5   6   8     6842.71     6509.81    195.58 o 
  -4   6   8     1966.52     1932.60     86.97 o 
  -3   6   8     3122.78     3119.43    106.00 o 
  -2   6   8     7948.01     8481.04    259.07 o 
  -1   6   8     1566.16     1671.26     87.16 o 
   0   6   8     2402.33     2591.97    107.83 o 
   1   6   8      445.04      494.16     77.40 o 
   2   6   8     1249.21     1245.77     96.61 o 
  -6   7   8      327.87      263.98    142.77 o 
  -5   7   8      914.88      905.05     75.45 o 
  -4   7   8      211.97       45.22    148.27 o 
  -3   7   8      718.92      640.79     73.28 o 
  -2   7   8      971.15      943.91     77.61 o 
  -1   7   8        0.40       25.71    131.08 o 
   0   7   8      775.14      936.21     90.18 o 
   1   7   8      198.50       92.35    164.34 o 
   2   7   8     2423.90     2543.66    121.25 o 
  -4   8   8     1809.60     1726.23     97.60 o 
  -3   8   8        2.37      170.83    113.16 o 
  -2   8   8     6486.79     6769.11    198.77 o 
  -1   8   8     1207.11     1229.42     92.19 o 
   0   8   8       23.19       -3.54     73.53 o 
  -7   1   9      814.55      837.40     75.92 o 
  -6   1   9      148.35      274.65    111.50 o 
  -5   1   9     8542.58     8488.81    250.22 o 
  -4   1   9       11.43      110.78    107.06 o 
  -3   1   9      294.45      182.54     57.77 o 
  -2   1   9      714.27      845.13     68.30 o 
  -1   1   9      892.09      945.34     71.59 o 
   0   1   9     2387.16     2460.15    101.21 o 
   1   1   9     2325.40     2234.65    104.08 o 
   2   1   9     5130.35     5093.66    147.25 o 
   3   1   9       56.17      137.66    132.46 o 
  -7   2   9      256.30      271.04    143.67 o 
  -6   2   9     2108.79     2191.70     93.39 o 
  -5   2   9      118.83        0.00    108.56 o 
  -4   2   9       13.38      214.66    116.10 o 
  -3   2   9     5624.10     6324.70    184.09 o 
  -2   2   9     8747.48     8807.06    256.38 o 
  -1   2   9     2202.79     2390.17     96.78 o 
   0   2   9     7912.81     8298.56    239.25 o 
   1   2   9    15690.67    15670.70    419.58 o 
   2   2   9     9167.72     8619.92    275.86 o 
   3   2   9        7.76      -15.61    165.95 o 
  -7   3   9      446.40      327.22    142.39 o 
  -6   3   9       31.91       79.65    122.02 o 
  -5   3   9    14294.78    14168.79    413.08 o 
  -4   3   9      297.73      302.63     63.27 o 
  -3   3   9       16.42      115.33     92.00 o 
  -2   3   9     3980.19     4192.50    122.90 o 
  -1   3   9      312.61      386.91     62.04 o 
   0   3   9     3632.89     3726.41    120.47 o 
   1   3   9      638.36      704.67     78.80 o 
   2   3   9     2790.93     2841.93    121.14 o 
  -6   4   9     8749.05     8616.10    271.22 o 
  -5   4   9      427.44      321.09    129.59 o 
  -4   4   9     3610.54     3794.43    115.43 o 
  -3   4   9     6524.39     6921.23    201.50 o 
  -2   4   9      121.44      181.54    113.46 o 
  -1   4   9      289.75      276.08    137.39 o 
   0   4   9     2693.70     2650.52    111.04 o 
   1   4   9      243.20      288.55     71.24 o 
   2   4   9      149.19      173.10     79.85 o 
  -6   5   9       46.40       97.85    124.73 o 
  -5   5   9      161.20       57.74    112.56 o 
  -4   5   9     1396.57     1524.86     83.04 o 
  -3   5   9     4735.19     5036.56    140.48 o 
  -2   5   9     9464.63     9260.18    317.53 o 
  -1   5   9       13.28       12.66    139.31 o 
   0   5   9    12449.77    12751.36    393.20 o 
   1   5   9    12287.33    12049.90    360.73 o 
  -5   6   9        7.68      -39.20     65.66 o 
  -4   6   9     5389.03     5324.10    167.10 o 
  -3   6   9       47.68      121.05    124.63 o 
  -2   6   9     1524.64     1514.77     91.39 o 
  -1   6   9     5412.11     5249.42    152.12 o 
   0   6   9       22.61      159.92    127.57 o 
   1   6   9      531.66      595.86     84.52 o 
  -4   7   9     8283.85     7981.07    251.38 o 
  -3   7   9      865.35      999.64     84.36 o 
  -2   7   9      744.29      766.74     82.15 o 
  -1   7   9      823.56      914.23     88.28 o 
  -6   0  10     5123.12     5251.53    155.63 o 
  -5   0  10    16417.65    18572.70    489.93 o 
  -4   0  10     1285.21     1381.24     86.74 o 
  -3   0  10     9105.77    10116.63    288.24 o 
  -2   0  10    24170.32    26182.25    593.81 o 
  -1   0  10     5757.44     6072.57    183.31 o 
   0   0  10     8028.13     8597.36    238.47 o 
   1   0  10     9032.58     9897.67    303.69 o 
  -6   1  10       46.62      210.33    134.97 o 
  -5   1  10     2064.04     2072.55     97.92 o 
  -4   1  10     1495.60     1681.52     88.36 o 
  -3   1  10     1183.90     1345.60     84.24 o 
  -2   1  10      145.40      283.90     63.22 o 
  -1   1  10      243.99      279.26    154.42 o 
   0   1  10     3044.25     3258.07    118.99 o 
   1   1  10     2773.46     3106.49    125.06 o 
  -6   2  10       12.44      150.38    114.86 o 
  -5   2  10      722.19      717.69     71.76 o 
  -4   2  10      494.13      492.09     73.00 o 
  -3   2  10        3.10       47.52    111.45 o 
  -2   2  10      967.92      969.24     82.72 o 
  -1   2  10      100.00      284.53    140.49 o 
   0   2  10     1177.57     1149.16     88.62 o 
   1   2  10      496.79      517.21     87.89 o 
  -5   3  10     6015.25     6132.00    178.48 o 
  -4   3  10     8861.12     8865.64    255.33 o 
  -3   3  10     2810.56     3005.33    112.84 o 
  -2   3  10     5668.42     6124.21    188.50 o 
  -1   3  10    11176.98    11461.25    374.52 o 
   0   3  10      190.47      198.79    140.57 o 
  -5   4  10      741.78      829.50     82.51 o 
  -4   4  10     2951.79     3262.35    112.84 o 
  -3   4  10       32.83       37.80    125.37 o 
  -2   4  10     4625.01     4762.51    140.35 o 
  -1   4  10     4689.49     4899.81    143.19 o 
   0   4  10      142.80      265.83    144.70 o 
  -4   5  10     2749.78     3065.83    118.02 o 
  -3   5  10      484.36      373.20     79.18 o 
  -2   5  10      339.33      430.03     74.96 o 
  -1   5  10        0.02      -86.87    162.51 o 
                                                 
